# Supplementary material for: Microbial communities of the house fly Musca domestica vary with geographical location and habitat
Source: Microbiome. 2019 Nov 8;7:147. doi: 10.1186/s40168-019-0748-9 (PMC6839111; doi:10.1186/s40168-019-0748-9)
Supplement: Supplementary file 2 — Additional file 2: Table S1. Overview of sampling success rate. [file 40168_2019_748_MOESM2_ESM.xlsx]

## Sheet: Sheet2
	Insect code	B148	B211	B214	B307	B152	B154	B208	B212	B303	B304	B310	B306	B309	B131	B133	B139	B140	B141	B144	B145	B149	B150	B153	B210	B216	B222	B223	B293	B294	B301	B230	B110	B231	B252	B224	B225	B228	B122	B126	B128	B226	B227	B104	B106	B103	B105	B107	B108
16S	Internal	YES	YES	YES	YES	YES	YES	YES	YES	YES	YES	YES	YES	YES	YES	YES	YES	YES		YES	YES	YES	YES	YES	YES	YES	YES	YES	YES	YES	YES	YES	YES	YES	YES	YES	YES	YES	YES	YES	YES	YES	YES	YES	YES	YES	YES	YES	YES
	External	YES	YES	YES		YES	YES	YES	YES	YES	YES	YES	YES	YES	YES	YES	YES	YES	YES	YES	YES	YES	YES	YES	YES	YES	YES	YES	YES	YES	YES	YES	YES	YES	YES	YES	YES	YES	YES	YES	YES	YES	YES	YES	YES	YES	YES	YES	YES
ITS2	Internal		YES	YES	YES	YES	YES	YES	YES	YES	YES	YES		YES	YES	YES	YES	YES	YES	YES	YES	YES	YES	YES		YES	YES	YES	YES	YES	YES	YES				YES		YES	YES	YES	YES		YES	YES	YES	YES	YES	YES	YES
	External			YES		YES	YES	YES	YES	YES	YES	YES	YES		YES			YES		YES	YES	YES	YES	YES	YES	YES		YES	YES	YES				YES			YES		YES	YES		YES	YES	YES	YES	YES	YES	YES	YES
	Country	Belgium (149 : 78F & 63M)
	Location	Farm (90)
	Spot	BE1 (30)																														BE2 (30)
	Insect code	R81	R86	R154	R177	R182	R178	R79	R97	R158	R174	R179	R180	R187	R197	R195	R190	R172	R175	R77	R87	R95	R99	R186	R193	R90	RA54	RA56	RA62	RA68	RA77	RA78	RA73	RA52	RA51	RA64	RA70	RA74	RA75	RA46	RA49	RA58	RA48	RA53	RA57	RA59	RA61	RA63	RA65
16S	Internal	YES		YES	YES	YES	YES	YES	YES	YES	YES	YES	YES	YES	YES	YES	YES	YES	YES	YES	YES	YES	YES	YES	YES		YES	YES	YES	YES	YES	YES	YES	YES	YES	YES	YES	YES	YES	YES	YES	YES	YES	YES	YES	YES			YES
	External										YES	YES	YES	YES		YES	YES	YES																		YES	YES	YES	YES			YES	YES	YES	YES	YES		YES	YES
ITS2	Internal							YES			YES	YES																	YES	YES	YES		YES	YES	YES			YES	YES	YES	YES	YES	YES	YES	YES	YES	YES	YES	YES
	External																																		YES		YES	YES	YES				YES	YES	YES	YES	YES	YES	YES
	Country	Rwanda (257: 125F & 132M)
	Location	Farm (82)
	Spot	RW1 (25)																									RW2 (28)
	16S rRNA gene was successfully amplified and analyzed for the internal compartment of the sample
	16S rRNA gene was successfully amplified and analyzed for the external compartment of the sample
	ITS2 was successfully amplified and analyzed for the internal compartment of the sample
	ITS2 was successfully amplified and analyzed for the external compartment of the sample
	Sample was not analyzed due to technical reasons
[truncated: 211 more columns]
