# Supplementary material for: Microbial communities of the house fly Musca domestica vary with geographical location and habitat
Source: Microbiome. 2019 Nov 8;7:147. doi: 10.1186/s40168-019-0748-9 (PMC6839111; doi:10.1186/s40168-019-0748-9)
Supplement: Supplementary file 4 — Additional file 4: Table S4. Metadata of the samples.. [file 40168_2019_748_MOESM4_ESM.xlsx]

## Sheet: Sheet1
SampleID	Insect_code	Compartment	Country	Location	Spot_code	Habitat	Date_collected	Sex	COIseq	Date_homogenized	Extraction_kit_batch	Extraction_batch	Date_DNA_Extr	Bacteria_amplified	Fungi_amplified	Bac_MiSeq_run	In_Bac_filt_tab	Fun_MiSeqrun	In_Fun_filt_tab	Bac_F_filename_in_PRJNA544040	Bac_R_filename_in_PRJNA544040	Fungal_F_filename_in_PRJNA544040	Fungal_R_filename_in_PRJNA544040
Bl160							not applicable		BLANK		MOBIO	45	2017-01-19	YES	No	6	Yes			Bl160_S80_L001_R1_001.fastq.gz	Bl160_S80_L001_R2_001.fastq.gz	NA	NA
Bl163							not applicable		BLANK		MOBIO	44	2016-11-09	YES	No	6	Yes			Bl163_S83_L001_R1_001.fastq.gz	Bl163_S83_L001_R2_001.fastq.gz	NA	NA
Bl164							not applicable		BLANK		MOBIO	44	2016-11-09	YES	No	6	Yes			Bl164_S84_L001_R1_001.fastq.gz	Bl164_S84_L001_R2_001.fastq.gz	NA	NA
Blank1							not applicable		BLANK		QIAGEN_I	1	2018-02-09	YES	YES	2	No	5	No	Blank1_S219_L001_R1_001.fastq.gz	Blank1_S219_L001_R2_001.fastq.gz	Blank1_S49_L001_R1_001.fastq.gz	Blank1_S49_L001_R2_001.fastq.gz
Blank10							not applicable		BLANK		QIAGEN_II	10	2018-02-17	YES	YES	4	No	5	No	Blank10_S151_L001_R1_001.fastq.gz	Blank10_S151_L001_R2_001.fastq.gz	Blank10_S86_L001_R1_001.fastq.gz	Blank10_S86_L001_R2_001.fastq.gz
Blank11							not applicable		BLANK		QIAGEN_II	11	2018-02-20	YES	YES	4	No	5	No	Blank11_S219_L001_R1_001.fastq.gz	Blank11_S219_L001_R2_001.fastq.gz	Blank11_S122_L001_R1_001.fastq.gz	Blank11_S122_L001_R2_001.fastq.gz
Blank12							not applicable		BLANK		QIAGEN_II	12	2018-02-20	YES	NO	4	No			Blank12_S218_L001_R1_001.fastq.gz	Blank12_S218_L001_R2_001.fastq.gz	NA	NA
Blank13							not applicable		BLANK		QIAGEN_II	13	2018-02-27	YES	NO	4	No			Blank13_S217_L001_R1_001.fastq.gz	Blank13_S217_L001_R2_001.fastq.gz	NA	NA
Blank14							not applicable		BLANK		QIAGEN_II	14	2018-02-28	YES	YES	4	No	5	No	Blank14_S216_L001_R1_001.fastq.gz	Blank14_S216_L001_R2_001.fastq.gz	Blank14_S125_L001_R1_001.fastq.gz	Blank14_S125_L001_R2_001.fastq.gz
Blank15							not applicable		BLANK		QIAGEN_II	15	2018-02-28	YES	YES	4	No	5	No	Blank15_S305_L001_R1_001.fastq.gz	Blank15_S305_L001_R2_001.fastq.gz	Blank15_S162_L001_R1_001.fastq.gz	Blank15_S162_L001_R2_001.fastq.gz
Blank16							not applicable		BLANK		QIAGEN_II	16	2018-03-01	YES	YES	4	No	5	Yes	Blank16_S304_L001_R1_001.fastq.gz	Blank16_S304_L001_R2_001.fastq.gz	Blank16_S163_L001_R1_001.fastq.gz	Blank16_S163_L001_R2_001.fastq.gz
Blank17							not applicable		BLANK		QIAGEN_II	17	2018-03-01	YES	YES	4	No	5	No	Blank17_S303_L001_R1_001.fastq.gz	Blank17_S303_L001_R2_001.fastq.gz	Blank17_S164_L001_R1_001.fastq.gz	Blank17_S164_L001_R2_001.fastq.gz
Blank18							not applicable		BLANK		QIAGEN_III	18	2018-03-02	YES	NO	4	No			Blank18_S302_L001_R1_001.fastq.gz	Blank18_S302_L001_R2_001.fastq.gz	NA	NA
Blank19							not applicable		BLANK		QIAGEN_III	19	2018-03-11	YES	No	4	No			Blank19_S356_L001_R1_001.fastq.gz	Blank19_S356_L001_R2_001.fastq.gz	NA	NA
Blank2							not applicable		BLANK		QIAGEN_I	2	2018-02-11	YES	YES	2	No	5	No	Blank2_S251_L001_R1_001.fastq.gz	Blank2_S251_L001_R2_001.fastq.gz	Blank2_S50_L001_R1_001.fastq.gz	Blank2_S50_L001_R2_001.fastq.gz
Blank20							not applicable		BLANK		QIAGEN_III	20	2018-03-11	YES	No	4	No			Blank20_S355_L001_R1_001.fastq.gz	Blank20_S355_L001_R2_001.fastq.gz	NA	NA
Blank21							not applicable		BLANK		QIAGEN_I	21	2018-01-23	YES	YES	1	No	3	No	Blank21_S16_L001_R1_001.fastq.gz	Blank21_S16_L001_R2_001.fastq.gz	Blank21_S3_L001_R1_001.fastq.gz	Blank21_S3_L001_R2_001.fastq.gz
Blank22							not applicable		BLANK		QIAGEN_I	22	2018-03-02	YES	YES	1	No	3	No	Blank22_S40_L001_R1_001.fastq.gz	Blank22_S40_L001_R2_001.fastq.gz	Blank22_S23_L001_R1_001.fastq.gz	Blank22_S23_L001_R2_001.fastq.gz
Blank23							not applicable		BLANK		QIAGEN_I	23	2018-03-04	YES	YES	1	No	3	No	Blank23_S64_L001_R1_001.fastq.gz	Blank23_S64_L001_R2_001.fastq.gz	Blank23_S33_L001_R1_001.fastq.gz	Blank23_S33_L001_R2_001.fastq.gz
Blank24							not applicable		BLANK		QIAGEN_I	24	2018-03-05	YES	YES	1	No	3	No	Blank24_S88_L001_R1_001.fastq.gz	Blank24_S88_L001_R2_001.fastq.gz	Blank24_S36_L001_R1_001.fastq.gz	Blank24_S36_L001_R2_001.fastq.gz
Blank25							not applicable		BLANK		QIAGEN_I	25	2018-03-06	YES	YES	1	No	3	No	Blank25_S112_L001_R1_001.fastq.gz	Blank25_S112_L001_R2_001.fastq.gz	Blank25_S91_L001_R1_001.fastq.gz	Blank25_S91_L001_R2_001.fastq.gz
Blank26							not applicable		BLANK		QIAGEN_I	26	2018-03-06	YES	YES	1	No	3	No	Blank26_S135_L001_R1_001.fastq.gz	Blank26_S135_L001_R2_001.fastq.gz	Blank26_S94_L001_R1_001.fastq.gz	Blank26_S94_L001_R2_001.fastq.gz
Blank27							not applicable		BLANK		MOBIO	27	2018-03-07	YES	YES	1	Yes	3	No	Blank27_S156_L001_R1_001.fastq.gz	Blank27_S156_L001_R2_001.fastq.gz	Blank27_S104_L001_R1_001.fastq.gz	Blank27_S104_L001_R2_001.fastq.gz
Blank28							not applicable		BLANK		MOBIO	28	2018-03-07	YES	YES	1	Yes	3	No	Blank28_S172_L001_R1_001.fastq.gz	Blank28_S172_L001_R2_001.fastq.gz	Blank28_S105_L001_R1_001.fastq.gz	Blank28_S105_L001_R2_001.fastq.gz
Blank29							not applicable		BLANK		MOBIO	29	2018-03-08	YES	YES	1	Yes	3	No	Blank29_S187_L001_R1_001.fastq.gz	Blank29_S187_L001_R2_001.fastq.gz	Blank29_S165_L001_R1_001.fastq.gz	Blank29_S165_L001_R2_001.fastq.gz
Blank3							not applicable		BLANK		QIAGEN_I	3	2018-02-13	YES	YES	4	No	5	No	Blank3_S1_L001_R1_001.fastq.gz	Blank3_S1_L001_R2_001.fastq.gz	Blank3_S62_L001_R1_001.fastq.gz	Blank3_S62_L001_R2_001.fastq.gz
Blank30							not applicable		BLANK		QIAGEN_II	30	2018-03-12	YES	YES	1	No	3	No	Blank30_S210_L001_R1_001.fastq.gz	Blank30_S210_L001_R2_001.fastq.gz	Blank30_S168_L001_R1_001.fastq.gz	Blank30_S168_L001_R2_001.fastq.gz
Blank31							not applicable		BLANK		QIAGEN_II	31	2018-03-12	YES	YES	1	No	3	No	Blank31_S233_L001_R1_001.fastq.gz	Blank31_S233_L001_R2_001.fastq.gz	Blank31_S171_L001_R1_001.fastq.gz	Blank31_S171_L001_R2_001.fastq.gz
Blank32							not applicable		BLANK		QIAGEN_II	32	2018-03-13	YES	YES	1	No	3	No	Blank32_S254_L001_R1_001.fastq.gz	Blank32_S254_L001_R2_001.fastq.gz	Blank32_S194_L001_R1_001.fastq.gz	Blank32_S194_L001_R2_001.fastq.gz
Blank33							not applicable		BLANK		QIAGEN_II	33	2018-03-13	YES	YES	1	No	3	No	Blank33_S275_L001_R1_001.fastq.gz	Blank33_S275_L001_R2_001.fastq.gz	Blank33_S264_L001_R1_001.fastq.gz	Blank33_S264_L001_R2_001.fastq.gz
Blank33II							not applicable		BLANK		QIAGEN_II	33	2018-03-13	YES	YES	2	No	3	No	Blank33II_S70_L001_R1_001.fastq.gz	Blank33II_S70_L001_R2_001.fastq.gz	Blank33II_S173_L001_R1_001.fastq.gz	Blank33II_S173_L001_R2_001.fastq.gz
Blank34							not applicable		BLANK		QIAGEN_II	34	2018-03-14	YES	YES	2	No	3	No	Blank34_S73_L001_R1_001.fastq.gz	Blank34_S73_L001_R2_001.fastq.gz	Blank34_S266_L001_R1_001.fastq.gz	Blank34_S266_L001_R2_001.fastq.gz
Blank35							not applicable		BLANK		QIAGEN_II	35	2018-03-14	YES	YES	2	No	3	Yes	Blank35_S86_L001_R1_001.fastq.gz	Blank35_S86_L001_R2_001.fastq.gz	Blank35_S280_L001_R1_001.fastq.gz	Blank35_S280_L001_R2_001.fastq.gz
Blank36							not applicable		BLANK		QIAGEN_II	36	2018-03-15	YES	YES	2	No	3	Yes	Blank36_S11_L001_R1_001.fastq.gz	Blank36_S11_L001_R2_001.fastq.gz	Blank36_S216_L001_R1_001.fastq.gz	Blank36_S216_L001_R2_001.fastq.gz
Blank37							not applicable		BLANK		QIAGEN_II	37	2018-03-15	YES	YES	2	No	5	No	Blank37_S93_L001_R1_001.fastq.gz	Blank37_S93_L001_R2_001.fastq.gz	Blank37_S1_L001_R1_001.fastq.gz	Blank37_S1_L001_R2_001.fastq.gz
Blank38							not applicable		BLANK		QIAGEN_II	38	2018-03-16	YES	YES	2	No	5	No	Blank38_S96_L001_R1_001.fastq.gz	Blank38_S96_L001_R2_001.fastq.gz	Blank38_S2_L001_R1_001.fastq.gz	Blank38_S2_L001_R2_001.fastq.gz
Blank39							not applicable		BLANK		QIAGEN_II	39	2018-03-16	YES	No	2	No			Blank39_S120_L001_R1_001.fastq.gz	Blank39_S120_L001_R2_001.fastq.gz	NA	NA
Blank4							not applicable		BLANK		QIAGEN_I	4	2018-02-11	YES	YES	4	No	5	No	Blank4_S2_L001_R1_001.fastq.gz	Blank4_S2_L001_R2_001.fastq.gz	Blank4_S63_L001_R1_001.fastq.gz	Blank4_S63_L001_R2_001.fastq.gz
Blank40							not applicable		BLANK		QIAGEN_III	40	2018-03-16	YES	NO	2	No			Blank40_S112_L001_R1_001.fastq.gz	Blank40_S112_L001_R2_001.fastq.gz	NA	NA
Blank41							not applicable		BLANK		QIAGEN_III	41	2018-03-18	YES	NO	2	No			Blank41_S126_L001_R1_001.fastq.gz	Blank41_S126_L001_R2_001.fastq.gz	NA	NA
Blank42							not applicable		BLANK		QIAGEN_III	42	2018-03-19	YES	YES	2	Yes	5	No	Blank42_S211_L001_R1_001.fastq.gz	Blank42_S211_L001_R2_001.fastq.gz	Blank42_S51_L001_R1_001.fastq.gz	Blank42_S51_L001_R2_001.fastq.gz
Blank43							not applicable		BLANK		QIAGEN_II	43	2018-05-18	YES	YES	2	No	5	No	Blank43_S247_L001_R1_001.fastq.gz	Blank43_S247_L001_R2_001.fastq.gz	Blank43_S52_L001_R1_001.fastq.gz	Blank43_S52_L001_R2_001.fastq.gz
Blank5							not applicable		BLANK		QIAGEN_I	5	2018-02-11	YES	YES	4	No	5	No	Blank5_S3_L001_R1_001.fastq.gz	Blank5_S3_L001_R2_001.fastq.gz	Blank5_S64_L001_R1_001.fastq.gz	Blank5_S64_L001_R2_001.fastq.gz
Blank6							not applicable		BLANK		MOBIO	6	2018-02-14	YES	YES	4	No	5	No	Blank6_S4_L001_R1_001.fastq.gz	Blank6_S4_L001_R2_001.fastq.gz	Blank6_S65_L001_R1_001.fastq.gz	Blank6_S65_L001_R2_001.fastq.gz
Blank7							not applicable		BLANK		MOBIO	7	2018-02-15	YES	YES	4	No	5	No	Blank7_S150_L001_R1_001.fastq.gz	Blank7_S150_L001_R2_001.fastq.gz	Blank7_S87_L001_R1_001.fastq.gz	Blank7_S87_L001_R2_001.fastq.gz
Blank8							not applicable		BLANK		QIAGEN_II	8	2018-02-15	YES	YES	4	No	5	No	Blank8_S149_L001_R1_001.fastq.gz	Blank8_S149_L001_R2_001.fastq.gz	Blank8_S88_L001_R1_001.fastq.gz	Blank8_S88_L001_R2_001.fastq.gz
Blank9							not applicable		BLANK		QIAGEN_II	9	2018-02-15	YES	YES	4	No	5	No	Blank9_S148_L001_R1_001.fastq.gz	Blank9_S148_L001_R2_001.fastq.gz	Blank9_S89_L001_R1_001.fastq.gz	Blank9_S89_L001_R2_001.fastq.gz
FNegative1							not applicable		NEGATIVE						YES			3	No	NA	NA	FNegative1_S31_L001_R1_001.fastq.gz	FNegative1_S31_L001_R2_001.fastq.gz
FNegative2							not applicable		NEGATIVE						YES			3	No	NA	NA	FNegative2_S93_L001_R1_001.fastq.gz	FNegative2_S93_L001_R2_001.fastq.gz
FNegative3							not applicable		NEGATIVE						YES			3	No	NA	NA	FNegative3_S182_L001_R1_001.fastq.gz	FNegative3_S182_L001_R2_001.fastq.gz
FNegative4							not applicable		NEGATIVE						YES			3	No	NA	NA	FNegative4_S250_L001_R1_001.fastq.gz	FNegative4_S250_L001_R2_001.fastq.gz
FNegative8							not applicable		NEGATIVE						YES			5	No	NA	NA	FNegative8_S90_L001_R1_001.fastq.gz	FNegative8_S90_L001_R2_001.fastq.gz
LB100	B100	External	Belgium	Home	BE1	Belgium_Home	2017-09-01	M	Musca domestica	2018-01-31	QIAGEN_I	5	2018-02-13	YES	No	4	Yes			LB100_S5_L001_R1_001.fastq.gz	LB100_S5_L001_R2_001.fastq.gz	NA	NA
LB101	B101	External	Belgium	Home	BE1	Belgium_Home	2017-08-10	M	Musca domestica	2018-01-31	QIAGEN_I	5	2018-02-13	YES	No	4	Yes			LB101_S6_L001_R1_001.fastq.gz	LB101_S6_L001_R2_001.fastq.gz	NA	NA
LB102	B102	External	Belgium	Home	BE1	Belgium_Home	2017-08-26	F	Musca domestica	2017-12-19	QIAGEN_II	12	2018-02-20	YES	No	4	Yes			LB102_S215_L001_R1_001.fastq.gz	LB102_S215_L001_R2_001.fastq.gz	NA	NA
LB103	B103	External	Belgium	Farm	BE2	Belgium_Farm	2017-08-15	M	Musca domestica	2018-01-09	QIAGEN_II	13	2018-02-27	YES	YES	4	Yes	5	Yes	LB103_S214_L001_R1_001.fastq.gz	LB103_S214_L001_R2_001.fastq.gz	LB103_S127_L001_R1_001.fastq.gz	LB103_S127_L001_R2_001.fastq.gz
LB104	B104	External	Belgium	Farm	BE2	Belgium_Farm	2017-08-15	F	Musca domestica	2018-02-02	QIAGEN_II	9	2018-02-15	YES	YES	4	No	5	Yes	LB104_S147_L001_R1_001.fastq.gz	LB104_S147_L001_R2_001.fastq.gz	LB104_S91_L001_R1_001.fastq.gz	LB104_S91_L001_R2_001.fastq.gz
LB105	B105	External	Belgium	Farm	BE2	Belgium_Farm	2017-08-15	M	Musca domestica	2018-01-09	QIAGEN_II	13	2018-02-27	YES	YES	4	Yes	5	Yes	LB105_S213_L001_R1_001.fastq.gz	LB105_S213_L001_R2_001.fastq.gz	LB105_S128_L001_R1_001.fastq.gz	LB105_S128_L001_R2_001.fastq.gz
LB106	B106	External	Belgium	Farm	BE2	Belgium_Farm	2017-08-15	F	Musca domestica	2018-02-02	QIAGEN_II	9	2018-02-15	YES	YES	4	No	5	Yes	LB106_S146_L001_R1_001.fastq.gz	LB106_S146_L001_R2_001.fastq.gz	LB106_S92_L001_R1_001.fastq.gz	LB106_S92_L001_R2_001.fastq.gz
LB107	B107	External	Belgium	Farm	BE2	Belgium_Farm	2017-08-15	M	Musca domestica	2018-01-09	QIAGEN_II	13	2018-02-27	YES	YES	4	Yes	5	Yes	LB107_S212_L001_R1_001.fastq.gz	LB107_S212_L001_R2_001.fastq.gz	LB107_S129_L001_R1_001.fastq.gz	LB107_S129_L001_R2_001.fastq.gz
LB108	B108	External	Belgium	Farm	BE2	Belgium_Farm	2017-08-15	M	Musca domestica	2018-01-09	QIAGEN_II	13	2018-02-27	YES	YES	4	Yes	5	Yes	LB108_S211_L001_R1_001.fastq.gz	LB108_S211_L001_R2_001.fastq.gz	LB108_S130_L001_R1_001.fastq.gz	LB108_S130_L001_R2_001.fastq.gz
LB109	B109	External	Belgium	Farm	BE2	Belgium_Farm	2017-08-15	M	Musca domestica	2018-01-09	QIAGEN_II	13	2018-02-27	YES	YES	4	Yes	5	Yes	LB109_S210_L001_R1_001.fastq.gz	LB109_S210_L001_R2_001.fastq.gz	LB109_S131_L001_R1_001.fastq.gz	LB109_S131_L001_R2_001.fastq.gz
LB110	B110	External	Belgium	Farm	BE2	Belgium_Farm	2017-08-15	F	Musca domestica	2017-11-21	QIAGEN_I	1	2018-02-09	YES	No	2	Yes			LB110_S217_L001_R1_001.fastq.gz	LB110_S217_L001_R2_001.fastq.gz	NA	NA
LB111	B111	External	Belgium	Farm	BE2	Belgium_Farm	2017-08-15	F	Musca domestica	2018-01-10	QIAGEN_II	16	2018-03-01	YES	YES	4	Yes	5	Yes	LB111_S301_L001_R1_001.fastq.gz	LB111_S301_L001_R2_001.fastq.gz	LB111_S167_L001_R1_001.fastq.gz	LB111_S167_L001_R2_001.fastq.gz
LB112	B112	External	Belgium	Farm	BE2	Belgium_Farm	2017-08-15	M	Musca domestica	2018-01-09	QIAGEN_II	13	2018-02-27	YES	YES	4	Yes	5	Yes	LB112_S209_L001_R1_001.fastq.gz	LB112_S209_L001_R2_001.fastq.gz	LB112_S132_L001_R1_001.fastq.gz	LB112_S132_L001_R2_001.fastq.gz
LB113	B113	External	Belgium	Farm	BE2	Belgium_Farm	2017-08-15	M	Musca domestica	2018-01-09	QIAGEN_II	13	2018-02-27	YES	No	4	Yes			LB113_S145_L001_R1_001.fastq.gz	LB113_S145_L001_R2_001.fastq.gz	NA	NA
LB114	B114	External	Belgium	Farm	BE2	Belgium_Farm	2017-08-15	M	Musca domestica	2018-01-09	QIAGEN_II	13	2018-02-27	YES	YES	4	Yes	5	Yes	LB114_S208_L001_R1_001.fastq.gz	LB114_S208_L001_R2_001.fastq.gz	LB114_S133_L001_R1_001.fastq.gz	LB114_S133_L001_R2_001.fastq.gz
LB115	B115	External	Belgium	Farm	BE2	Belgium_Farm	2017-08-15	M	Musca domestica	2018-01-09	QIAGEN_II	13	2018-02-27	YES	No	4	Yes			LB115_S207_L001_R1_001.fastq.gz	LB115_S207_L001_R2_001.fastq.gz	NA	NA
LB116	B116	External	Belgium	Farm	BE2	Belgium_Farm	2017-08-15	F	Musca domestica	2018-01-10	QIAGEN_II	16	2018-03-01	YES	No	4	Yes			LB116_S300_L001_R1_001.fastq.gz	LB116_S300_L001_R2_001.fastq.gz	NA	NA
LB117	B117	External	Belgium	Farm	BE2	Belgium_Farm	2017-08-15	F	Musca domestica	2018-01-10	QIAGEN_II	16	2018-03-01	YES	YES	4	Yes	5	Yes	LB117_S299_L001_R1_001.fastq.gz	LB117_S299_L001_R2_001.fastq.gz	LB117_S168_L001_R1_001.fastq.gz	LB117_S168_L001_R2_001.fastq.gz
LB118	B118	External	Belgium	Farm	BE2	Belgium_Farm	2017-08-15	M	Musca domestica	2018-01-09	QIAGEN_II	13	2018-02-27	YES	YES	4	Yes	5	Yes	LB118_S206_L001_R1_001.fastq.gz	LB118_S206_L001_R2_001.fastq.gz	LB118_S134_L001_R1_001.fastq.gz	LB118_S134_L001_R2_001.fastq.gz
LB12	B12	External	Belgium	Home	BE3	Belgium_Home	2017-07-08	F	Musca domestica	2017-11-21	QIAGEN_I	1	2018-02-09	YES	No	2	Yes			LB12_S188_L001_R1_001.fastq.gz	LB12_S188_L001_R2_001.fastq.gz	NA	NA
LB120	B120	External	Belgium	Farm	BE2	Belgium_Farm	2017-08-15	F	Musca domestica	2018-01-10	QIAGEN_II	16	2018-03-01	YES	YES	4	Yes	5	Yes	LB120_S298_L001_R1_001.fastq.gz	LB120_S298_L001_R2_001.fastq.gz	LB120_S169_L001_R1_001.fastq.gz	LB120_S169_L001_R2_001.fastq.gz
LB122	B122	External	Belgium	Farm	BE2	Belgium_Farm	2017-08-15	M	Musca domestica	2018-01-31	MOBIO	6	2018-02-14	YES	YES	4	No	5	Yes	LB122_S7_L001_R1_001.fastq.gz	LB122_S7_L001_R2_001.fastq.gz	LB122_S67_L001_R1_001.fastq.gz	LB122_S67_L001_R2_001.fastq.gz
LB124	B124	External	Belgium	Farm	BE2	Belgium_Farm	2017-08-15	F	Musca domestica	2018-01-10	QIAGEN_II	16	2018-03-01	YES	No	4	Yes			LB124_S297_L001_R1_001.fastq.gz	LB124_S297_L001_R2_001.fastq.gz	NA	NA
LB126	B126	External	Belgium	Farm	BE2	Belgium_Farm	2017-08-15	M	Musca domestica	2018-01-31	MOBIO	6	2018-02-14	YES	YES	4	Yes	5	Yes	LB126_S8_L001_R1_001.fastq.gz	LB126_S8_L001_R2_001.fastq.gz	LB126_S68_L001_R1_001.fastq.gz	LB126_S68_L001_R2_001.fastq.gz
LB127	B127	External	Belgium	Farm	BE2	Belgium_Farm	2017-08-15	F	Musca domestica	2018-01-10	QIAGEN_II	16	2018-03-01	YES	No	4	Yes			LB127_S296_L001_R1_001.fastq.gz	LB127_S296_L001_R2_001.fastq.gz	NA	NA
LB128	B128	External	Belgium	Farm	BE2	Belgium_Farm	2017-08-15	M	Musca domestica	2018-01-31	MOBIO	6	2018-02-14	YES	No	4	Yes			LB128_S9_L001_R1_001.fastq.gz	LB128_S9_L001_R2_001.fastq.gz	NA	NA
LB13	B13	External	Belgium	Hospital	BE1	Belgium_Hospital	2017-07-12	F	Musca domestica	2018-02-02	QIAGEN_II	8	2018-02-15	YES	YES	4	Yes	5	Yes	LB13_S144_L001_R1_001.fastq.gz	LB13_S144_L001_R2_001.fastq.gz	LB13_S93_L001_R1_001.fastq.gz	LB13_S93_L001_R2_001.fastq.gz
LB131	B131	External	Belgium	Farm	BE1	Belgium_Farm	2017-08-15	M	Musca domestica	2018-01-09	QIAGEN_II	13	2018-02-27	YES	YES	4	Yes	5	Yes	LB131_S205_L001_R1_001.fastq.gz	LB131_S205_L001_R2_001.fastq.gz	LB131_S135_L001_R1_001.fastq.gz	LB131_S135_L001_R2_001.fastq.gz
LB133	B133	External	Belgium	Farm	BE1	Belgium_Farm	2017-08-15	M	Musca domestica	2018-01-09	QIAGEN_II	13	2018-02-27	YES	No	4	Yes			LB133_S204_L001_R1_001.fastq.gz	LB133_S204_L001_R2_001.fastq.gz	NA	NA
LB139	B139	External	Belgium	Farm	BE1	Belgium_Farm	2017-08-15	M	Musca domestica	2018-01-09	QIAGEN_II	13	2018-02-27	YES	No	4	Yes			LB139_S203_L001_R1_001.fastq.gz	LB139_S203_L001_R2_001.fastq.gz	NA	NA
LB140	B140	External	Belgium	Farm	BE1	Belgium_Farm	2017-08-15	M	Musca domestica	2018-01-09	QIAGEN_II	13	2018-02-27	YES	YES	4	Yes	5	Yes	LB140_S202_L001_R1_001.fastq.gz	LB140_S202_L001_R2_001.fastq.gz	LB140_S136_L001_R1_001.fastq.gz	LB140_S136_L001_R2_001.fastq.gz
LB141	B141	External	Belgium	Farm	BE1	Belgium_Farm	2017-08-15	M	Musca domestica	2018-01-09	QIAGEN_II	13	2018-02-27	YES	No	4	Yes			LB141_S201_L001_R1_001.fastq.gz	LB141_S201_L001_R2_001.fastq.gz	NA	NA
LB144	B144	External	Belgium	Farm	BE1	Belgium_Farm	2017-08-15	M	Musca domestica	2018-01-09	QIAGEN_II	13	2018-02-27	YES	YES	4	Yes	5	Yes	LB144_S200_L001_R1_001.fastq.gz	LB144_S200_L001_R2_001.fastq.gz	LB144_S137_L001_R1_001.fastq.gz	LB144_S137_L001_R2_001.fastq.gz
LB145	B145	External	Belgium	Farm	BE1	Belgium_Farm	2017-08-15	M	Musca domestica	2018-01-09	QIAGEN_II	13	2018-02-27	YES	YES	4	Yes	5	Yes	LB145_S199_L001_R1_001.fastq.gz	LB145_S199_L001_R2_001.fastq.gz	LB145_S138_L001_R1_001.fastq.gz	LB145_S138_L001_R2_001.fastq.gz
LB148	B148	External	Belgium	Farm	BE1	Belgium_Farm	2017-08-15	F	Musca domestica	2017-11-21	QIAGEN_I	1	2018-02-09	YES	No	2	Yes			LB148_S225_L001_R1_001.fastq.gz	LB148_S225_L001_R2_001.fastq.gz	NA	NA
LB149	B149	External	Belgium	Farm	BE1	Belgium_Farm	2017-08-15	M	Musca domestica	2018-01-09	QIAGEN_II	13	2018-02-27	YES	YES	4	Yes	5	Yes	LB149_S198_L001_R1_001.fastq.gz	LB149_S198_L001_R2_001.fastq.gz	LB149_S139_L001_R1_001.fastq.gz	LB149_S139_L001_R2_001.fastq.gz
LB15	B15	External	Belgium	Home	BE3	Belgium_Home	2017-07-08	F	Musca domestica	2017-11-21	QIAGEN_I	1	2018-02-09	YES	No	2	Yes			LB15_S198_L001_R1_001.fastq.gz	LB15_S198_L001_R2_001.fastq.gz	NA	NA
LB150	B150	External	Belgium	Farm	BE1	Belgium_Farm	2017-08-15	M	Musca domestica	2018-01-10	QIAGEN_II	16	2018-03-01	YES	YES	4	Yes	5	Yes	LB150_S295_L001_R1_001.fastq.gz	LB150_S295_L001_R2_001.fastq.gz	LB150_S170_L001_R1_001.fastq.gz	LB150_S170_L001_R2_001.fastq.gz
LB152	B152	External	Belgium	Farm	BE1	Belgium_Farm	2017-08-15	F	Musca domestica	2018-01-31	QIAGEN_I	5	2018-02-13	YES	YES	4	Yes	5	Yes	LB152_S10_L001_R1_001.fastq.gz	LB152_S10_L001_R2_001.fastq.gz	LB152_S69_L001_R1_001.fastq.gz	LB152_S69_L001_R2_001.fastq.gz
LB153	B153	External	Belgium	Farm	BE1	Belgium_Farm	2017-08-15	M	Musca domestica	2018-01-10	QIAGEN_II	16	2018-03-01	YES	YES	4	Yes	5	Yes	LB153_S294_L001_R1_001.fastq.gz	LB153_S294_L001_R2_001.fastq.gz	LB153_S171_L001_R1_001.fastq.gz	LB153_S171_L001_R2_001.fastq.gz
LB154	B154	External	Belgium	Farm	BE1	Belgium_Farm	2017-08-15	F	Musca domestica	2018-01-31	QIAGEN_I	5	2018-02-13	YES	YES	4	Yes	5	Yes	LB154_S11_L001_R1_001.fastq.gz	LB154_S11_L001_R2_001.fastq.gz	LB154_S70_L001_R1_001.fastq.gz	LB154_S70_L001_R2_001.fastq.gz
LB156	B156	External	Belgium	Farm	BE3	Belgium_Farm	2017-08-15	M	Musca domestica	2018-01-11	QIAGEN_III	18	2018-03-02	YES	No	4	Yes			LB156_S293_L001_R1_001.fastq.gz	LB156_S293_L001_R2_001.fastq.gz	NA	NA
LB157	B157	External	Belgium	Farm	BE3	Belgium_Farm	2017-08-15	M	Musca domestica	2018-01-11	QIAGEN_III	18	2018-03-02	YES	No	4	Yes			LB157_S292_L001_R1_001.fastq.gz	LB157_S292_L001_R2_001.fastq.gz	NA	NA
LB159	B159	External	Belgium	Farm	BE3	Belgium_Farm	2017-08-15	F	Musca domestica	2017-11-21	QIAGEN_I	1	2018-02-09	YES	No	2	Yes			LB159_S233_L001_R1_001.fastq.gz	LB159_S233_L001_R2_001.fastq.gz	NA	NA
LB160	B160	External	Belgium	Farm	BE3	Belgium_Farm	2017-08-15	M	Musca domestica	2018-01-11	QIAGEN_III	18	2018-03-02	YES	No	4	Yes			LB160_S291_L001_R1_001.fastq.gz	LB160_S291_L001_R2_001.fastq.gz	NA	NA
LB162	B162	External	Belgium	Farm	BE3	Belgium_Farm	2017-08-15	M	Musca domestica	2018-01-11	QIAGEN_III	18	2018-03-02	YES	No	4	Yes			LB162_S290_L001_R1_001.fastq.gz	LB162_S290_L001_R2_001.fastq.gz	NA	NA
LB163	B163	External	Belgium	Farm	BE3	Belgium_Farm	2017-08-15	M	Musca domestica	2018-01-11	QIAGEN_III	18	2018-03-02	YES	YES	4	Yes	5	Yes	LB163_S289_L001_R1_001.fastq.gz	LB163_S289_L001_R2_001.fastq.gz	LB163_S172_L001_R1_001.fastq.gz	LB163_S172_L001_R2_001.fastq.gz
LB165	B165	External	Belgium	Farm	BE3	Belgium_Farm	2017-08-15	F	Musca domestica	2017-11-28	QIAGEN_I	1	2018-02-09	YES	YES	4	Yes	5	Yes	LB165_S327_L001_R1_001.fastq.gz	LB165_S327_L001_R2_001.fastq.gz	LB165_S54_L001_R1_001.fastq.gz	LB165_S54_L001_R2_001.fastq.gz
LB166	B166	External	Belgium	Farm	BE3	Belgium_Farm	2017-08-15	M	Musca domestica	2018-01-11	QIAGEN_III	18	2018-03-02	YES	YES	4	Yes	5	Yes	LB166_S288_L001_R1_001.fastq.gz	LB166_S288_L001_R2_001.fastq.gz	LB166_S173_L001_R1_001.fastq.gz	LB166_S173_L001_R2_001.fastq.gz
LB17	B17	External	Belgium	Home	BE3	Belgium_Home	2017-07-17	F	Musca domestica	2018-02-02	QIAGEN_II	9	2018-02-15	YES	No	4	Yes			LB17_S143_L001_R1_001.fastq.gz	LB17_S143_L001_R2_001.fastq.gz	NA	NA
LB170	B170	External	Belgium	Farm	BE3	Belgium_Farm	2017-08-15	F	Musca domestica	2018-02-05	QIAGEN_II	9	2018-02-15	YES	YES	4	Yes	5	Yes	LB170_S142_L001_R1_001.fastq.gz	LB170_S142_L001_R2_001.fastq.gz	LB170_S94_L001_R1_001.fastq.gz	LB170_S94_L001_R2_001.fastq.gz
LB171	B171	External	Belgium	Farm	BE3	Belgium_Farm	2017-08-15	F	Musca domestica	2018-02-05	QIAGEN_II	9	2018-02-15	YES	No	4	Yes			LB171_S141_L001_R1_001.fastq.gz	LB171_S141_L001_R2_001.fastq.gz	NA	NA
LB172	B172	External	Belgium	Farm	BE3	Belgium_Farm	2017-08-15	M	Musca domestica	2018-01-11	QIAGEN_III	18	2018-03-02	YES	YES	4	Yes	5	Yes	LB172_S287_L001_R1_001.fastq.gz	LB172_S287_L001_R2_001.fastq.gz	LB172_S174_L001_R1_001.fastq.gz	LB172_S174_L001_R2_001.fastq.gz
LB177	B177	External	Belgium	Farm	BE3	Belgium_Farm	2017-08-15	M	Musca domestica	2018-01-11	QIAGEN_III	18	2018-03-02	YES	No	4	Yes			LB177_S286_L001_R1_001.fastq.gz	LB177_S286_L001_R2_001.fastq.gz	NA	NA
LB180	B180	External	Belgium	Farm	BE3	Belgium_Farm	2017-08-15	M	Musca domestica	2018-01-11	QIAGEN_III	18	2018-03-02	YES	YES	4	Yes	5	Yes	LB180_S285_L001_R1_001.fastq.gz	LB180_S285_L001_R2_001.fastq.gz	LB180_S175_L001_R1_001.fastq.gz	LB180_S175_L001_R2_001.fastq.gz
LB19	B19	External	Belgium	Home	BE3	Belgium_Home	2017-07-20	M	Musca domestica	2018-01-31	MOBIO	6	2018-02-14	YES	No	4	Yes			LB19_S12_L001_R1_001.fastq.gz	LB19_S12_L001_R2_001.fastq.gz	NA	NA
LB199	B199	External	Belgium	Home	BE3	Belgium_Home	2017-09-21	F	Musca domestica	2018-01-11	QIAGEN_III	18	2018-03-02	YES	No	4	Yes			LB199_S284_L001_R1_001.fastq.gz	LB199_S284_L001_R2_001.fastq.gz	NA	NA
LB20	B20	External	Belgium	Home	BE3	Belgium_Home	2017-08-04	F	Musca domestica	2018-02-02	QIAGEN_II	9	2018-02-15	YES	No	4	Yes			LB20_S138_L001_R1_001.fastq.gz	LB20_S138_L001_R2_001.fastq.gz	NA	NA
LB201	B201	External	Belgium	Home	BE3	Belgium_Home	2017-09-24	F	Musca domestica	2018-01-11	QIAGEN_III	18	2018-03-02	YES	YES	4	Yes	5	Yes	LB201_S283_L001_R1_001.fastq.gz	LB201_S283_L001_R2_001.fastq.gz	LB201_S176_L001_R1_001.fastq.gz	LB201_S176_L001_R2_001.fastq.gz
LB202	B202	External	Belgium	Home	BE3	Belgium_Home	2017-08-27	M	Musca domestica	2018-02-05	QIAGEN_II	9	2018-02-15	YES	YES	4	Yes	5	Yes	LB202_S137_L001_R1_001.fastq.gz	LB202_S137_L001_R2_001.fastq.gz	LB202_S95_L001_R1_001.fastq.gz	LB202_S95_L001_R2_001.fastq.gz
LB205	B205	External	Belgium	Home	BE3	Belgium_Home	2017-09-04	F	Musca domestica	2018-01-11	QIAGEN_III	18	2018-03-02	YES	YES	4	Yes	5	Yes	LB205_S281_L001_R1_001.fastq.gz	LB205_S281_L001_R2_001.fastq.gz	LB205_S177_L001_R1_001.fastq.gz	LB205_S177_L001_R2_001.fastq.gz
LB208	B208	External	Belgium	Farm	BE1	Belgium_Farm	2017-09-23	F	Musca domestica	2018-01-31	QIAGEN_I	5	2018-02-13	YES	YES	4	Yes	5	Yes	LB208_S13_L001_R1_001.fastq.gz	LB208_S13_L001_R2_001.fastq.gz	LB208_S71_L001_R1_001.fastq.gz	LB208_S71_L001_R2_001.fastq.gz
LB210	B210	External	Belgium	Farm	BE1	Belgium_Farm	2017-09-23	M	Musca domestica	2018-01-10	QIAGEN_II	16	2018-03-01	YES	YES	4	Yes	5	Yes	LB210_S280_L001_R1_001.fastq.gz	LB210_S280_L001_R2_001.fastq.gz	LB210_S178_L001_R1_001.fastq.gz	LB210_S178_L001_R2_001.fastq.gz
LB211	B211	External	Belgium	Farm	BE1	Belgium_Farm	2017-09-23	F	Musca domestica	2017-11-21	QIAGEN_I	1	2018-02-09	YES	No	2	Yes			LB211_S240_L001_R1_001.fastq.gz	LB211_S240_L001_R2_001.fastq.gz	NA	NA
LB212	B212	External	Belgium	Farm	BE1	Belgium_Farm	2017-09-23	M	Musca domestica	2018-01-31	QIAGEN_I	5	2018-02-13	YES	YES	4	Yes	5	Yes	LB212_S14_L001_R1_001.fastq.gz	LB212_S14_L001_R2_001.fastq.gz	LB212_S72_L001_R1_001.fastq.gz	LB212_S72_L001_R2_001.fastq.gz
LB214	B214	External	Belgium	Farm	BE1	Belgium_Farm	2017-09-23	F	Musca domestica	2017-11-21	QIAGEN_I	1	2018-02-09	YES	YES	2	Yes	5	Yes	LB214_S248_L001_R1_001.fastq.gz	LB214_S248_L001_R2_001.fastq.gz	LB214_S55_L001_R1_001.fastq.gz	LB214_S55_L001_R2_001.fastq.gz
LB216	B216	External	Belgium	Farm	BE1	Belgium_Farm	2017-09-23	F	Musca domestica	2018-01-10	QIAGEN_II	16	2018-03-01	YES	YES	4	Yes	5	Yes	LB216_S279_L001_R1_001.fastq.gz	LB216_S279_L001_R2_001.fastq.gz	LB216_S179_L001_R1_001.fastq.gz	LB216_S179_L001_R2_001.fastq.gz
LB222	B222	External	Belgium	Farm	BE1	Belgium_Farm	2017-09-23	F	Musca domestica	2018-01-10	QIAGEN_II	16	2018-03-01	YES	No	4	Yes			LB222_S278_L001_R1_001.fastq.gz	LB222_S278_L001_R2_001.fastq.gz	NA	NA
LB223	B223	External	Belgium	Farm	BE1	Belgium_Farm	2017-09-23	F	Musca domestica	2018-01-10	QIAGEN_II	16	2018-03-01	YES	YES	4	Yes	5	Yes	LB223_S277_L001_R1_001.fastq.gz	LB223_S277_L001_R2_001.fastq.gz	LB223_S180_L001_R1_001.fastq.gz	LB223_S180_L001_R2_001.fastq.gz
LB224	B224	External	Belgium	Farm	BE2	Belgium_Farm	2017-09-23	F	Musca domestica	2018-01-31	MOBIO	6	2018-02-14	YES	No	4	Yes			LB224_S15_L001_R1_001.fastq.gz	LB224_S15_L001_R2_001.fastq.gz	NA	NA
LB225	B225	External	Belgium	Farm	BE2	Belgium_Farm	2017-09-23	F	Musca domestica	2018-01-31	MOBIO	6	2018-02-14	YES	YES	4	Yes	5	Yes	LB225_S16_L001_R1_001.fastq.gz	LB225_S16_L001_R2_001.fastq.gz	LB225_S73_L001_R1_001.fastq.gz	LB225_S73_L001_R2_001.fastq.gz
LB226	B226	External	Belgium	Farm	BE2	Belgium_Farm	2017-09-23	M	Musca domestica	2018-01-31	MOBIO	6	2018-02-14	YES	YES	4	Yes	5	Yes	LB226_S17_L001_R1_001.fastq.gz	LB226_S17_L001_R2_001.fastq.gz	LB226_S74_L001_R1_001.fastq.gz	LB226_S74_L001_R2_001.fastq.gz
LB227	B227	External	Belgium	Farm	BE2	Belgium_Farm	2017-09-23	M	Musca domestica	2018-01-31	MOBIO	6	2018-02-14	YES	YES	4	Yes	5	Yes	LB227_S18_L001_R1_001.fastq.gz	LB227_S18_L001_R2_001.fastq.gz	LB227_S75_L001_R1_001.fastq.gz	LB227_S75_L001_R2_001.fastq.gz
LB228	B228	External	Belgium	Farm	BE2	Belgium_Farm	2017-09-23	F	Musca domestica	2018-01-31	MOBIO	6	2018-02-14	YES	No	4	Yes			LB228_S19_L001_R1_001.fastq.gz	LB228_S19_L001_R2_001.fastq.gz	NA	NA
LB23	B23	External	Belgium	Home	BE3	Belgium_Home	2017-07-17	M	Musca domestica	2018-01-31	MOBIO	6	2018-02-14	YES	No	4	Yes			LB23_S20_L001_R1_001.fastq.gz	LB23_S20_L001_R2_001.fastq.gz	NA	NA
LB230	B230	External	Belgium	Farm	BE2	Belgium_Farm	2017-09-23	F	Musca domestica	2017-11-22	QIAGEN_I	1	2018-02-09	YES	No	2	Yes			LB230_S218_L001_R1_001.fastq.gz	LB230_S218_L001_R2_001.fastq.gz	NA	NA
LB231	B231	External	Belgium	Farm	BE2	Belgium_Farm	2017-09-23	F	Musca domestica	2017-11-22	QIAGEN_I	1	2018-02-09	YES	YES	2	Yes	5	Yes	LB231_S208_L001_R1_001.fastq.gz	LB231_S208_L001_R2_001.fastq.gz	LB231_S56_L001_R1_001.fastq.gz	LB231_S56_L001_R2_001.fastq.gz
LB252	B252	External	Belgium	Farm	BE2	Belgium_Farm	2017-09-23	F	Musca domestica	2017-11-28	QIAGEN_I	1	2018-02-09	YES	No	2	Yes			LB252_S249_L001_R1_001.fastq.gz	LB252_S249_L001_R2_001.fastq.gz	NA	NA
LB254	B254	External	Belgium	Farm	BE3	Belgium_Farm	2017-09-23	M	Musca domestica	2018-01-11	QIAGEN_III	18	2018-03-02	YES	YES	4	Yes	5	Yes	LB254_S276_L001_R1_001.fastq.gz	LB254_S276_L001_R2_001.fastq.gz	LB254_S181_L001_R1_001.fastq.gz	LB254_S181_L001_R2_001.fastq.gz
LB257	B257	External	Belgium	Farm	BE3	Belgium_Farm	2017-09-23	F	Musca domestica	2018-02-05	QIAGEN_II	9	2018-02-15	YES	YES	4	Yes	5	Yes	LB257_S134_L001_R1_001.fastq.gz	LB257_S134_L001_R2_001.fastq.gz	LB257_S96_L001_R1_001.fastq.gz	LB257_S96_L001_R2_001.fastq.gz
LB258	B258	External	Belgium	Farm	BE3	Belgium_Farm	2017-09-23	M	Musca domestica	2018-01-11	QIAGEN_III	18	2018-03-02	YES	YES	4	Yes	5	Yes	LB258_S275_L001_R1_001.fastq.gz	LB258_S275_L001_R2_001.fastq.gz	LB258_S182_L001_R1_001.fastq.gz	LB258_S182_L001_R2_001.fastq.gz
LB260	B260	External	Belgium	Farm	BE3	Belgium_Farm	2017-09-23	F	Musca domestica	2018-02-05	QIAGEN_II	9	2018-02-15	YES	YES	4	Yes	5	Yes	LB260_S133_L001_R1_001.fastq.gz	LB260_S133_L001_R2_001.fastq.gz	LB260_S97_L001_R1_001.fastq.gz	LB260_S97_L001_R2_001.fastq.gz
LB261	B261	External	Belgium	Farm	BE3	Belgium_Farm	2017-09-23	M	Musca domestica	2018-01-11	QIAGEN_III	18	2018-03-02	YES	YES	4	Yes	5	Yes	LB261_S274_L001_R1_001.fastq.gz	LB261_S274_L001_R2_001.fastq.gz	LB261_S183_L001_R1_001.fastq.gz	LB261_S183_L001_R2_001.fastq.gz
LB262	B262	External	Belgium	Farm	BE3	Belgium_Farm	2017-09-23	F	Musca domestica	2017-11-22	QIAGEN_I	1	2018-02-09	YES	No	2	Yes			LB262_S199_L001_R1_001.fastq.gz	LB262_S199_L001_R2_001.fastq.gz	NA	NA
LB263	B263	External	Belgium	Farm	BE3	Belgium_Farm	2017-09-23	F	Musca domestica	2018-01-10	QIAGEN_III	18	2018-03-02	YES	YES	4	Yes	5	Yes	LB263_S273_L001_R1_001.fastq.gz	LB263_S273_L001_R2_001.fastq.gz	LB263_S184_L001_R1_001.fastq.gz	LB263_S184_L001_R2_001.fastq.gz
LB264	B264	External	Belgium	Farm	BE3	Belgium_Farm	2017-09-23	M	Musca domestica	2018-02-05	QIAGEN_II	9	2018-02-15	YES	YES	4	Yes	5	Yes	LB264_S132_L001_R1_001.fastq.gz	LB264_S132_L001_R2_001.fastq.gz	LB264_S98_L001_R1_001.fastq.gz	LB264_S98_L001_R2_001.fastq.gz
LB266	B266	External	Belgium	Farm	BE3	Belgium_Farm	2017-09-23	F	Musca domestica	2018-01-10	QIAGEN_III	18	2018-03-02	YES	YES	4	Yes	5	Yes	LB266_S272_L001_R1_001.fastq.gz	LB266_S272_L001_R2_001.fastq.gz	LB266_S185_L001_R1_001.fastq.gz	LB266_S185_L001_R2_001.fastq.gz
LB267	B267	External	Belgium	Farm	BE3	Belgium_Farm	2017-09-23	M	Musca domestica	2018-02-05	QIAGEN_II	9	2018-02-15	YES	YES	4	Yes	5	Yes	LB267_S131_L001_R1_001.fastq.gz	LB267_S131_L001_R2_001.fastq.gz	LB267_S99_L001_R1_001.fastq.gz	LB267_S99_L001_R2_001.fastq.gz
LB268	B268	External	Belgium	Farm	BE3	Belgium_Farm	2017-09-23	F	Musca domestica	2018-01-10	QIAGEN_III	18	2018-03-02	YES	YES	4	Yes	5	Yes	LB268_S271_L001_R1_001.fastq.gz	LB268_S271_L001_R2_001.fastq.gz	LB268_S186_L001_R1_001.fastq.gz	LB268_S186_L001_R2_001.fastq.gz
LB269	B269	External	Belgium	Farm	BE3	Belgium_Farm	2017-09-23	F	Musca domestica	2018-01-10	QIAGEN_II	16	2018-03-01	YES	YES	4	Yes	5	Yes	LB269_S270_L001_R1_001.fastq.gz	LB269_S270_L001_R2_001.fastq.gz	LB269_S187_L001_R1_001.fastq.gz	LB269_S187_L001_R2_001.fastq.gz
LB27	B27	External	Belgium	Home	BE3	Belgium_Home	2017-07-06	F	Musca domestica	2017-11-21	QIAGEN_I	1	2018-02-09	YES	No	2	Yes			LB27_S207_L001_R1_001.fastq.gz	LB27_S207_L001_R2_001.fastq.gz	NA	NA
LB270	B270	External	Belgium	Farm	BE3	Belgium_Farm	2017-09-23	F	Musca domestica	2018-01-10	QIAGEN_III	18	2018-03-02	YES	No	4	Yes			LB270_S269_L001_R1_001.fastq.gz	LB270_S269_L001_R2_001.fastq.gz	NA	NA
LB272	B272	External	Belgium	Farm	BE3	Belgium_Farm	2017-09-23	F	Musca domestica	2018-01-10	QIAGEN_III	18	2018-03-02	YES	No	4	Yes			LB272_S268_L001_R1_001.fastq.gz	LB272_S268_L001_R2_001.fastq.gz	NA	NA
LB276	B276	External	Belgium	Farm	BE3	Belgium_Farm	2017-09-23	M	Musca domestica	2018-02-05	QIAGEN_II	9	2018-02-15	YES	YES	4	Yes	5	Yes	LB276_S130_L001_R1_001.fastq.gz	LB276_S130_L001_R2_001.fastq.gz	LB276_S100_L001_R1_001.fastq.gz	LB276_S100_L001_R2_001.fastq.gz
LB279	B279	External	Belgium	Farm	BE3	Belgium_Farm	2017-09-23	F	Musca domestica	2017-11-22	QIAGEN_I	1	2018-02-09	YES	YES	2	Yes	5	Yes	LB279_S189_L001_R1_001.fastq.gz	LB279_S189_L001_R2_001.fastq.gz	LB279_S57_L001_R1_001.fastq.gz	LB279_S57_L001_R2_001.fastq.gz
LB283	B283	External	Belgium	Farm	BE3	Belgium_Farm	2017-09-23	F	Musca domestica	2017-11-28	QIAGEN_I	1	2018-02-09	YES	No	2	Yes			LB283_S190_L001_R1_001.fastq.gz	LB283_S190_L001_R2_001.fastq.gz	NA	NA
LB293	B293	External	Belgium	Farm	BE1	Belgium_Farm	2017-09-23	F	Musca domestica	2018-01-10	QIAGEN_II	16	2018-03-01	YES	YES	4	Yes	5	Yes	LB293_S267_L001_R1_001.fastq.gz	LB293_S267_L001_R2_001.fastq.gz	LB293_S188_L001_R1_001.fastq.gz	LB293_S188_L001_R2_001.fastq.gz
LB294	B294	External	Belgium	Farm	BE1	Belgium_Farm	2017-09-23	F	Musca domestica	2018-01-10	QIAGEN_II	16	2018-03-01	YES	YES	4	Yes	5	Yes	LB294_S266_L001_R1_001.fastq.gz	LB294_S266_L001_R2_001.fastq.gz	LB294_S189_L001_R1_001.fastq.gz	LB294_S189_L001_R2_001.fastq.gz
LB301	B301	External	Belgium	Farm	BE1	Belgium_Farm	2017-09-23	F	Musca domestica	2018-01-10	QIAGEN_II	16	2018-03-01	YES	No	4	Yes			LB301_S265_L001_R1_001.fastq.gz	LB301_S265_L001_R2_001.fastq.gz	NA	NA
LB303	B303	External	Belgium	Farm	BE1	Belgium_Farm	2017-09-23	M	Musca domestica	2018-01-31	QIAGEN_I	5	2018-02-13	YES	YES	4	Yes	5	Yes	LB303_S21_L001_R1_001.fastq.gz	LB303_S21_L001_R2_001.fastq.gz	LB303_S76_L001_R1_001.fastq.gz	LB303_S76_L001_R2_001.fastq.gz
LB304	B304	External	Belgium	Farm	BE1	Belgium_Farm	2017-09-23	M	Musca domestica	2018-01-31	QIAGEN_I	5	2018-02-13	YES	YES	4	Yes	5	Yes	LB304_S22_L001_R1_001.fastq.gz	LB304_S22_L001_R2_001.fastq.gz	LB304_S77_L001_R1_001.fastq.gz	LB304_S77_L001_R2_001.fastq.gz
LB306	B306	External	Belgium	Farm	BE1	Belgium_Farm	2017-09-23	F	Musca domestica	2018-02-02	QIAGEN_II	8	2018-02-15	YES	YES	4	Yes	5	Yes	LB306_S128_L001_R1_001.fastq.gz	LB306_S128_L001_R2_001.fastq.gz	LB306_S101_L001_R1_001.fastq.gz	LB306_S101_L001_R2_001.fastq.gz
LB309	B309	External	Belgium	Farm	BE1	Belgium_Farm	2017-09-23	F	Musca domestica	2018-02-02	QIAGEN_II	8	2018-02-15	YES	No	4	Yes			LB309_S127_L001_R1_001.fastq.gz	LB309_S127_L001_R2_001.fastq.gz	NA	NA
LB310	B310	External	Belgium	Farm	BE1	Belgium_Farm	2017-09-23	M	Musca domestica	2018-01-31	QIAGEN_I	5	2018-02-13	YES	YES	4	Yes	5	Yes	LB310_S23_L001_R1_001.fastq.gz	LB310_S23_L001_R2_001.fastq.gz	LB310_S78_L001_R1_001.fastq.gz	LB310_S78_L001_R2_001.fastq.gz
LB314	B314	External	Belgium	Home	BE1	Belgium_Home	2017-09-23	M	Musca domestica	2018-01-31	QIAGEN_I	5	2018-02-13	YES	No	4	Yes			LB314_S24_L001_R1_001.fastq.gz	LB314_S24_L001_R2_001.fastq.gz	NA	NA
LB316	B316	External	Belgium	Home	BE1	Belgium_Home	2017-10-22	M	Musca domestica	2018-01-31	QIAGEN_I	5	2018-02-13	YES	No	4	Yes			LB316_S25_L001_R1_001.fastq.gz	LB316_S25_L001_R2_001.fastq.gz	NA	NA
LB33	B33	External	Belgium	Home	BE3	Belgium_Home	2017-07-13	F	Musca domestica	2018-05-18	QIAGEN_II	43	2018-05-18	YES	No	4	Yes			LB33_S352_L001_R1_001.fastq.gz	LB33_S352_L001_R2_001.fastq.gz	NA	NA
LB37	B37	External	Belgium	Hospital	BE1	Belgium_Hospital	2017-07-20	F	Musca domestica	2017-12-13	QIAGEN_II	12	2018-02-20	YES	No	4	No			LB37_S126_L001_R1_001.fastq.gz	LB37_S126_L001_R2_001.fastq.gz	NA	NA
LB39	B39	External	Belgium	Home	BE3	Belgium_Home	2017-06-20	F	Musca domestica	2018-02-02	QIAGEN_II	9	2018-02-15	YES	No	4	Yes			LB39_S125_L001_R1_001.fastq.gz	LB39_S125_L001_R2_001.fastq.gz	NA	NA
LB41	B41	External	Belgium	Home	BE3	Belgium_Home	2017-07-16	F	Musca domestica	2018-02-02	QIAGEN_II	9	2018-02-15	YES	YES	4	Yes	5	Yes	LB41_S124_L001_R1_001.fastq.gz	LB41_S124_L001_R2_001.fastq.gz	LB41_S102_L001_R1_001.fastq.gz	LB41_S102_L001_R2_001.fastq.gz
LB43	B43	External	Belgium	Home	BE3	Belgium_Home	2017-07-08	M	Musca domestica	2018-02-05	QIAGEN_II	9	2018-02-15	YES	No	4	Yes			LB43_S123_L001_R1_001.fastq.gz	LB43_S123_L001_R2_001.fastq.gz	NA	NA
LB49	B49	External	Belgium	Home	BE2	Belgium_Home	2017-07-17	F	Musca domestica	2017-12-12	QIAGEN_II	12	2018-02-20	YES	No	4	Yes			LB49_S196_L001_R1_001.fastq.gz	LB49_S196_L001_R2_001.fastq.gz	NA	NA
LB51	B51	External	Belgium	Home	BE2	Belgium_Home	2017-07-20	M	Musca domestica	2018-01-31	QIAGEN_I	5	2018-02-13	YES	No	4	Yes			LB51_S26_L001_R1_001.fastq.gz	LB51_S26_L001_R2_001.fastq.gz	NA	NA
LB53	B53	External	Belgium	Home	BE2	Belgium_Home	2017-08-07	F	Musca domestica	2017-12-13	QIAGEN_II	12	2018-02-20	YES	No	4	Yes			LB53_S195_L001_R1_001.fastq.gz	LB53_S195_L001_R2_001.fastq.gz	NA	NA
LB54	B54	External	Belgium	Home	BE2	Belgium_Home	2017-08-04	F	Musca domestica	2018-02-02	QIAGEN_II	8	2018-02-15	YES	YES	4	Yes	5	Yes	LB54_S121_L001_R1_001.fastq.gz	LB54_S121_L001_R2_001.fastq.gz	LB54_S103_L001_R1_001.fastq.gz	LB54_S103_L001_R2_001.fastq.gz
LB55	B55	External	Belgium	Home	BE2	Belgium_Home	2017-07-24	M	Musca domestica	2018-01-31	MOBIO	6	2018-02-14	YES	No	4	Yes			LB55_S27_L001_R1_001.fastq.gz	LB55_S27_L001_R2_001.fastq.gz	NA	NA
LB58	B58	External	Belgium	Home	BE2	Belgium_Home	2017-07-31	F	Musca domestica	2018-02-02	QIAGEN_II	9	2018-02-15	YES	No	4	Yes			LB58_S120_L001_R1_001.fastq.gz	LB58_S120_L001_R2_001.fastq.gz	NA	NA
LB63	B63	External	Belgium	Home	BE2	Belgium_Home	2017-08-02	M	Musca domestica	2018-01-31	MOBIO	6	2018-02-14	YES	No	4	Yes			LB63_S28_L001_R1_001.fastq.gz	LB63_S28_L001_R2_001.fastq.gz	NA	NA
LB64	B64	External	Belgium	Home	BE2	Belgium_Home	2017-07-20	M	Musca domestica	2018-01-31	MOBIO	6	2018-02-14	YES	No	4	Yes			LB64_S29_L001_R1_001.fastq.gz	LB64_S29_L001_R2_001.fastq.gz	NA	NA
LB65	B65	External	Belgium	Home	BE2	Belgium_Home	2017-07-31	F	Musca domestica	2018-02-02	QIAGEN_II	9	2018-02-15	YES	No	4	Yes			LB65_S117_L001_R1_001.fastq.gz	LB65_S117_L001_R2_001.fastq.gz	NA	NA
LB66	B66	External	Belgium	Hospital	BE1	Belgium_Hospital	2017-07-12	F	Musca domestica	2018-02-02	QIAGEN_II	8	2018-02-15	YES	YES	4	Yes	5	Yes	LB66_S116_L001_R1_001.fastq.gz	LB66_S116_L001_R2_001.fastq.gz	LB66_S104_L001_R1_001.fastq.gz	LB66_S104_L001_R2_001.fastq.gz
LB70	B70	External	Belgium	Hospital	BE1	Belgium_Hospital	2017-08-14	M	Musca domestica	2018-02-02	QIAGEN_II	8	2018-02-15	YES	No	4	Yes			LB70_S113_L001_R1_001.fastq.gz	LB70_S113_L001_R2_001.fastq.gz	NA	NA
LB71	B71	External	Belgium	Hospital	BE1	Belgium_Hospital	2017-07-07	F	Musca domestica	2018-02-02	QIAGEN_II	8	2018-02-15	YES	No	4	Yes			LB71_S112_L001_R1_001.fastq.gz	LB71_S112_L001_R2_001.fastq.gz	NA	NA
LB75	B75	External	Belgium	Hospital	BE1	Belgium_Hospital	2017-08-09	M	Musca domestica	2018-02-02	QIAGEN_II	8	2018-02-15	YES	No	4	Yes			LB75_S108_L001_R1_001.fastq.gz	LB75_S108_L001_R2_001.fastq.gz	NA	NA
LB78	B78	External	Belgium	Home	BE3	Belgium_Home	2017-08-20	F	Musca domestica	2018-02-05	QIAGEN_II	9	2018-02-15	YES	YES	4	Yes	5	Yes	LB78_S105_L001_R1_001.fastq.gz	LB78_S105_L001_R2_001.fastq.gz	LB78Y_S105_L001_R1_001.fastq.gz	LB78Y_S105_L001_R2_001.fastq.gz
LB8	B8	External	Belgium	Hospital	BE1	Belgium_Hospital	2017-07-20	F	Musca domestica	2018-02-02	QIAGEN_II	8	2018-02-15	YES	YES	4	Yes	5	Yes	LB8_S104_L001_R1_001.fastq.gz	LB8_S104_L001_R2_001.fastq.gz	LB8_S106_L001_R1_001.fastq.gz	LB8_S106_L001_R2_001.fastq.gz
LB80	B80	External	Belgium	Home	BE3	Belgium_Home	2017-08-20	F	Musca domestica	2018-02-05	QIAGEN_II	9	2018-02-15	YES	No	4	Yes			LB80_S103_L001_R1_001.fastq.gz	LB80_S103_L001_R2_001.fastq.gz	NA	NA
LB82	B82	External	Belgium	Hospital	BE1	Belgium_Hospital	2017-08-18	F	Musca domestica	2017-12-13	QIAGEN_II	12	2018-02-20	YES	No	4	Yes			LB82_S194_L001_R1_001.fastq.gz	LB82_S194_L001_R2_001.fastq.gz	NA	NA
LB83	B83	External	Belgium	Hospital	BE1	Belgium_Hospital	2017-08-18	F	Musca domestica	2018-02-02	QIAGEN_II	8	2018-02-15	YES	No	4	Yes			LB83_S102_L001_R1_001.fastq.gz	LB83_S102_L001_R2_001.fastq.gz	NA	NA
LB86	B86	External	Belgium	Home	BE3	Belgium_Home	2017-08-20	F	Musca domestica	2018-01-11	QIAGEN_III	18	2018-03-02	YES	No	4	Yes			LB86_S264_L001_R1_001.fastq.gz	LB86_S264_L001_R2_001.fastq.gz	NA	NA
LB87	B87	External	Belgium	Hospital	BE1	Belgium_Hospital	2017-08-18	F	Musca domestica	2018-02-02	QIAGEN_II	8	2018-02-15	YES	No	4	Yes			LB87_S101_L001_R1_001.fastq.gz	LB87_S101_L001_R2_001.fastq.gz	NA	NA
LB88	B88	External	Belgium	Home	BE3	Belgium_Home	2017-08-20	F	Musca domestica	2018-01-11	QIAGEN_III	18	2018-03-02	YES	YES	4	Yes	5	Yes	LB88_S263_L001_R1_001.fastq.gz	LB88_S263_L001_R2_001.fastq.gz	LB88_S190_L001_R1_001.fastq.gz	LB88_S190_L001_R2_001.fastq.gz
LB89	B89	External	Belgium	Home	BE2	Belgium_Home	2017-07-28	F	Musca domestica	2018-01-31	QIAGEN_I	5	2018-02-13	YES	YES	4	Yes	5	Yes	LB89_S30_L001_R1_001.fastq.gz	LB89_S30_L001_R2_001.fastq.gz	LB89_S79_L001_R1_001.fastq.gz	LB89_S79_L001_R2_001.fastq.gz
LBX170	HY	External	Belgium	Home	BE4	Belgium_Home	2016-08-28	X	Musca domestica	2017-01-19	MOBIO	45	2017-01-19	YES	No	6	Yes			LBX170_S88_L001_R1_001.fastq.gz	LBX170_S88_L001_R2_001.fastq.gz	NA	NA
LBX173	JN	External	Belgium	Home	BE4	Belgium_Home	2016-08-16	X	Musca domestica	2016-11-09	MOBIO	44	2016-11-09	YES	No	6	Yes			LBX173_S89_L001_R1_001.fastq.gz	LBX173_S89_L001_R2_001.fastq.gz	NA	NA
LBX174	LM	External	Belgium	Home	BE3	Belgium_Home	2016-10-16	X	Musca domestica	2017-01-19	MOBIO	45	2017-01-19	YES	No	6	Yes			LBX174_S90_L001_R1_001.fastq.gz	LBX174_S90_L001_R2_001.fastq.gz	NA	NA
LBX177	LR	External	Belgium	Home	BE3	Belgium_Home	2016-10-11	X	Musca domestica	2017-01-19	MOBIO	45	2017-01-19	YES	No	6	Yes			LBX177_S91_L001_R1_001.fastq.gz	LBX177_S91_L001_R2_001.fastq.gz	NA	NA
LBX189	DN	External	Belgium	Hospital	BE1	Belgium_Hospital	2016-08-05	X	Musca domestica	2016-11-09	MOBIO	44	2016-11-09	YES	No	6	Yes			LBX189_S96_L001_R1_001.fastq.gz	LBX189_S96_L001_R2_001.fastq.gz	NA	NA
LL333	L333	External	Lab	Lab	Lab	Lab	2018-02-20	M	Musca domestica	2018-03-09	QIAGEN_III	20	2018-03-11	YES	No	4	Yes			LL333_S351_L001_R1_001.fastq.gz	LL333_S351_L001_R2_001.fastq.gz	NA	NA
LL335	L335	External	Lab	Lab	Lab	Lab	2018-02-20	M	Musca domestica	2018-03-09	QIAGEN_III	20	2018-03-11	YES	No	4	Yes			LL335_S350_L001_R1_001.fastq.gz	LL335_S350_L001_R2_001.fastq.gz	NA	NA
LL339	L339	External	Lab	Lab	Lab	Lab	2018-02-20	M	Musca domestica	2018-03-09	QIAGEN_III	20	2018-03-11	YES	No	4	Yes			LL339_S349_L001_R1_001.fastq.gz	LL339_S349_L001_R2_001.fastq.gz	NA	NA
LL347	L347	External	Lab	Lab	Lab	Lab	2018-02-20	M	Musca domestica	2018-03-09	QIAGEN_III	20	2018-03-11	YES	No	4	Yes			LL347_S348_L001_R1_001.fastq.gz	LL347_S348_L001_R2_001.fastq.gz	NA	NA
LL350	L350	External	Lab	Lab	Lab	Lab	2018-02-20	M	Musca domestica	2018-03-09	QIAGEN_II	39	2018-03-16	YES	No	4	Yes			LL350_S347_L001_R1_001.fastq.gz	LL350_S347_L001_R2_001.fastq.gz	NA	NA
LL355	L355	External	Lab	Lab	Lab	Lab	2018-02-20	M	Musca domestica	2018-03-09	QIAGEN_III	20	2018-03-11	YES	No	4	Yes			LL355_S346_L001_R1_001.fastq.gz	LL355_S346_L001_R2_001.fastq.gz	NA	NA
LR108	R108	External	Rwanda	Hospital	RW2	Rwanda_Hospital	2017-08-30	F	Musca domestica	2017-12-05	QIAGEN_II	11	2018-02-20	YES	No	4	Yes			LR108_S193_L001_R1_001.fastq.gz	LR108_S193_L001_R2_001.fastq.gz	NA	NA
LR117	R117	External	Rwanda	Hospital	RW2	Rwanda_Hospital	2017-08-30	F	Musca domestica	2017-11-29	QIAGEN_II	11	2018-02-20	YES	No	4	Yes			LR117_S98_L001_R1_001.fastq.gz	LR117_S98_L001_R2_001.fastq.gz	NA	NA
LR14	R14	External	Rwanda	Hospital	RW2	Rwanda_Hospital	2017-08-25	F	Musca domestica	2018-01-15	QIAGEN_II	17	2018-03-01	YES	No	4	Yes			LR14_S262_L001_R1_001.fastq.gz	LR14_S262_L001_R2_001.fastq.gz	NA	NA
LR143	R143	External	Rwanda	Hospital	RW1	Rwanda_Hospital	2017-08-31	F	Musca domestica	2017-12-05	QIAGEN_II	11	2018-02-20	YES	No	4	Yes			LR143_S192_L001_R1_001.fastq.gz	LR143_S192_L001_R2_001.fastq.gz	NA	NA
LR144	R144	External	Rwanda	Hospital	RW1	Rwanda_Hospital	2017-08-31	F	Musca domestica	2018-01-25	QIAGEN_I	1	2018-02-09	YES	No	2	Yes			LR144_S209_L001_R1_001.fastq.gz	LR144_S209_L001_R2_001.fastq.gz	NA	NA
LR150	R150	External	Rwanda	Hospital	RW1	Rwanda_Hospital	2017-08-31	F	Musca domestica	2017-12-12	QIAGEN_II	12	2018-02-20	YES	No	4	Yes			LR150_S191_L001_R1_001.fastq.gz	LR150_S191_L001_R2_001.fastq.gz	NA	NA
LR158	R158	External	Rwanda	Farm	RW1	Rwanda_Farm	2017-09-01	M	Musca domestica	2018-01-26	QIAGEN_I	3	2018-02-13	YES	No	4	No			LR158_S32_L001_R1_001.fastq.gz	LR158_S32_L001_R2_001.fastq.gz	NA	NA
LR162	R162	External	Rwanda	Hospital	RW1	Rwanda_Hospital	2017-09-01	M	Musca domestica	2018-01-25	QIAGEN_I	2	2018-02-11	YES	No	4	Yes			LR162_S326_L001_R1_001.fastq.gz	LR162_S326_L001_R2_001.fastq.gz	NA	NA
LR166	R166	External	Rwanda	Hospital	RW1	Rwanda_Hospital	2017-09-01	M	Musca domestica	2018-01-25	QIAGEN_I	2	2018-02-11	YES	No	2	Yes			LR166_S250_L001_R1_001.fastq.gz	LR166_S250_L001_R2_001.fastq.gz	NA	NA
LR167	R167	External	Rwanda	Hospital	RW1	Rwanda_Hospital	2017-09-01	F	Musca domestica	2018-01-25	QIAGEN_I	2	2018-02-11	YES	No	2	Yes			LR167_S227_L001_R1_001.fastq.gz	LR167_S227_L001_R2_001.fastq.gz	NA	NA
LR17	R17	External	Rwanda	Hospital	RW2	Rwanda_Hospital	2017-08-25	F	Musca domestica	2018-01-15	QIAGEN_II	17	2018-03-01	YES	No	4	Yes			LR17_S261_L001_R1_001.fastq.gz	LR17_S261_L001_R2_001.fastq.gz	NA	NA
LR172	R172	External	Rwanda	Farm	RW1	Rwanda_Farm	2017-09-02	F	Musca domestica	2018-01-19	QIAGEN_II	16	2018-03-01	YES	No	4	Yes			LR172_S260_L001_R1_001.fastq.gz	LR172_S260_L001_R2_001.fastq.gz	NA	NA
LR174	R174	External	Rwanda	Farm	RW1	Rwanda_Farm	2017-09-02	M	Musca domestica	2018-01-26	QIAGEN_I	3	2018-02-13	YES	No	4	Yes			LR174_S33_L001_R1_001.fastq.gz	LR174_S33_L001_R2_001.fastq.gz	NA	NA
LR179	R179	External	Rwanda	Farm	RW1	Rwanda_Farm	2017-09-02	M	Musca domestica	2018-01-26	QIAGEN_I	3	2018-02-13	YES	No	4	Yes			LR179_S34_L001_R1_001.fastq.gz	LR179_S34_L001_R2_001.fastq.gz	NA	NA
LR180	R180	External	Rwanda	Farm	RW1	Rwanda_Farm	2017-09-02	M	Musca domestica	2018-01-26	QIAGEN_I	3	2018-02-13	YES	No	4	Yes			LR180_S35_L001_R1_001.fastq.gz	LR180_S35_L001_R2_001.fastq.gz	NA	NA
LR187	R187	External	Rwanda	Farm	RW1	Rwanda_Farm	2017-09-02	M	Musca domestica	2018-01-29	QIAGEN_I	3	2018-02-13	YES	No	4	Yes			LR187_S36_L001_R1_001.fastq.gz	LR187_S36_L001_R2_001.fastq.gz	NA	NA
LR19	R19	External	Rwanda	Hospital	RW2	Rwanda_Hospital	2017-08-25	M	Musca domestica	2018-01-15	QIAGEN_II	17	2018-03-01	YES	YES	4	Yes	5	Yes	LR19_S259_L001_R1_001.fastq.gz	LR19_S259_L001_R2_001.fastq.gz	LR19_S191_L001_R1_001.fastq.gz	LR19_S191_L001_R2_001.fastq.gz
LR190	R190	External	Rwanda	Farm	RW1	Rwanda_Farm	2017-09-02	F	Musca domestica	2017-12-19	QIAGEN_II	12	2018-02-20	YES	No	4	Yes			LR190_S190_L001_R1_001.fastq.gz	LR190_S190_L001_R2_001.fastq.gz	NA	NA
LR195	R195	External	Rwanda	Farm	RW1	Rwanda_Farm	2017-09-02	F	Musca domestica	2018-02-01	MOBIO	6	2018-02-14	YES	No	4	Yes			LR195_S37_L001_R1_001.fastq.gz	LR195_S37_L001_R2_001.fastq.gz	NA	NA
LR208	R208	External	Rwanda	Farm	RW3	Rwanda_Farm	2017-09-04	M	Musca domestica	2018-01-17	QIAGEN_II	15	2018-02-28	YES	YES	4	Yes	5	Yes	LR208_S189_L001_R1_001.fastq.gz	LR208_S189_L001_R2_001.fastq.gz	LR208_S140_L001_R1_001.fastq.gz	LR208_S140_L001_R2_001.fastq.gz
LR21	R21	External	Rwanda	Hospital	RW2	Rwanda_Hospital	2017-08-25	M	Musca domestica	2018-01-15	QIAGEN_II	17	2018-03-01	YES	No	4	Yes			LR21_S258_L001_R1_001.fastq.gz	LR21_S258_L001_R2_001.fastq.gz	NA	NA
LR218	R218	External	Rwanda	Farm	RW3	Rwanda_Farm	2017-09-04	F	Musca domestica	2017-11-29	QIAGEN_II	11	2018-02-20	YES	No	4	Yes			LR218_S97_L001_R1_001.fastq.gz	LR218_S97_L001_R2_001.fastq.gz	NA	NA
LR219	R219	External	Rwanda	Farm	RW3	Rwanda_Farm	2017-09-04	F	Musca domestica	2018-02-02	QIAGEN_II	8	2018-02-15	YES	NO	4	No			LR219_S96_L001_R1_001.fastq.gz	LR219_S96_L001_R2_001.fastq.gz	NA	NA
LR22	R22	External	Rwanda	Hospital	RW2	Rwanda_Hospital	2017-08-25	M	Musca domestica	2018-01-15	QIAGEN_II	17	2018-03-01	YES	No	4	Yes			LR22_S257_L001_R1_001.fastq.gz	LR22_S257_L001_R2_001.fastq.gz	NA	NA
LR221	R221	External	Rwanda	Farm	RW3	Rwanda_Farm	2017-09-04	M	Musca domestica	2018-01-17	QIAGEN_II	15	2018-02-28	YES	YES	4	Yes	5	Yes	LR221_S256_L001_R1_001.fastq.gz	LR221_S256_L001_R2_001.fastq.gz	LR221_S141_L001_R1_001.fastq.gz	LR221_S141_L001_R2_001.fastq.gz
LR222	R222	External	Rwanda	Farm	RW3	Rwanda_Farm	2017-09-04	M	Musca domestica	2018-01-17	QIAGEN_II	15	2018-02-28	YES	No	4	Yes			LR222_S255_L001_R1_001.fastq.gz	LR222_S255_L001_R2_001.fastq.gz	NA	NA
LR223	R223	External	Rwanda	Farm	RW3	Rwanda_Farm	2017-09-04	M	Musca domestica	2018-01-17	QIAGEN_II	15	2018-02-28	YES	YES	4	Yes	5	Yes	LR223_S254_L001_R1_001.fastq.gz	LR223_S254_L001_R2_001.fastq.gz	LR223_S142_L001_R1_001.fastq.gz	LR223_S142_L001_R2_001.fastq.gz
LR224	R224	External	Rwanda	Farm	RW3	Rwanda_Farm	2017-09-04	M	Musca domestica	2018-01-17	QIAGEN_II	15	2018-02-28	YES	YES	4	Yes	5	Yes	LR224_S253_L001_R1_001.fastq.gz	LR224_S253_L001_R2_001.fastq.gz	LR224_S143_L001_R1_001.fastq.gz	LR224_S143_L001_R2_001.fastq.gz
LR228	R228	External	Rwanda	Farm	RW3	Rwanda_Farm	2017-09-04	F	Musca domestica	2018-02-02	QIAGEN_II	8	2018-02-15	YES	No	4	Yes			LR228_S95_L001_R1_001.fastq.gz	LR228_S95_L001_R2_001.fastq.gz	NA	NA
LR229	R229	External	Rwanda	Farm	RW3	Rwanda_Farm	2017-09-04	F	Musca domestica	2018-02-02	QIAGEN_II	8	2018-02-15	YES	YES	4	Yes	5	Yes	LR229_S94_L001_R1_001.fastq.gz	LR229_S94_L001_R2_001.fastq.gz	LR229_S110_L001_R1_001.fastq.gz	LR229_S110_L001_R2_001.fastq.gz
LR23	R23	External	Rwanda	Hospital	RW2	Rwanda_Hospital	2017-08-25	M	Musca domestica	2018-01-15	QIAGEN_II	17	2018-03-01	YES	No	4	Yes			LR23_S252_L001_R1_001.fastq.gz	LR23_S252_L001_R2_001.fastq.gz	NA	NA
LR231	R231	External	Rwanda	Farm	RW3	Rwanda_Farm	2017-09-04	M	Musca domestica	2018-01-17	QIAGEN_II	15	2018-02-28	YES	No	4	Yes			LR231_S251_L001_R1_001.fastq.gz	LR231_S251_L001_R2_001.fastq.gz	NA	NA
LR233	R233	External	Rwanda	Farm	RW3	Rwanda_Farm	2017-09-04	F	Musca domestica	2017-11-29	QIAGEN_II	11	2018-02-20	YES	No	4	Yes			LR233_S93_L001_R1_001.fastq.gz	LR233_S93_L001_R2_001.fastq.gz	NA	NA
LR234	R234	External	Rwanda	Farm	RW3	Rwanda_Farm	2017-09-04	F	Musca domestica	2018-02-02	QIAGEN_II	8	2018-02-15	YES	YES	4	Yes	5	Yes	LR234_S92_L001_R1_001.fastq.gz	LR234_S92_L001_R2_001.fastq.gz	LR234_S111_L001_R1_001.fastq.gz	LR234_S111_L001_R2_001.fastq.gz
LR236	R236	External	Rwanda	Farm	RW3	Rwanda_Farm	2017-09-04	F	Musca domestica	2018-02-02	QIAGEN_II	8	2018-02-15	YES	YES	4	Yes	5	Yes	LR236_S91_L001_R1_001.fastq.gz	LR236_S91_L001_R2_001.fastq.gz	LR236_S112_L001_R1_001.fastq.gz	LR236_S112_L001_R2_001.fastq.gz
LR237	R237	External	Rwanda	Farm	RW3	Rwanda_Farm	2017-09-04	F	Musca domestica	2017-12-12	QIAGEN_II	12	2018-02-20	YES	No	4	Yes			LR237_S188_L001_R1_001.fastq.gz	LR237_S188_L001_R2_001.fastq.gz	NA	NA
LR241	R241	External	Rwanda	Farm	RW3	Rwanda_Farm	2017-09-04	M	Musca domestica	2018-01-17	QIAGEN_II	15	2018-02-28	YES	YES	4	Yes	5	Yes	LR241_S250_L001_R1_001.fastq.gz	LR241_S250_L001_R2_001.fastq.gz	LR241_S144_L001_R1_001.fastq.gz	LR241_S144_L001_R2_001.fastq.gz
LR242	R242	External	Rwanda	Farm	RW3	Rwanda_Farm	2017-09-04	F	Musca domestica	2018-01-18	QIAGEN_II	15	2018-02-28	YES	YES	4	Yes	5	Yes	LR242_S249_L001_R1_001.fastq.gz	LR242_S249_L001_R2_001.fastq.gz	LR242_S192_L001_R1_001.fastq.gz	LR242_S192_L001_R2_001.fastq.gz
LR245	R245	External	Rwanda	Farm	RW3	Rwanda_Farm	2017-09-04	F	Musca domestica	2018-01-18	QIAGEN_II	15	2018-02-28	YES	No	4	Yes			LR245_S248_L001_R1_001.fastq.gz	LR245_S248_L001_R2_001.fastq.gz	NA	NA
LR246	R246	External	Rwanda	Farm	RW3	Rwanda_Farm	2017-09-04	F	Musca domestica	2018-01-18	QIAGEN_II	15	2018-02-28	YES	No	4	Yes			LR246_S247_L001_R1_001.fastq.gz	LR246_S247_L001_R2_001.fastq.gz	NA	NA
LR25	R25	External	Rwanda	Hospital	RW2	Rwanda_Hospital	2017-08-25	F	Musca domestica	2018-01-15	QIAGEN_II	17	2018-03-01	YES	No	4	Yes			LR25_S245_L001_R1_001.fastq.gz	LR25_S245_L001_R2_001.fastq.gz	NA	NA
LR252	R252	External	Rwanda	Farm	RW3	Rwanda_Farm	2017-09-04	M	Musca domestica	2018-01-17	QIAGEN_II	15	2018-02-28	YES	YES	4	Yes	5	Yes	LR252_S244_L001_R1_001.fastq.gz	LR252_S244_L001_R2_001.fastq.gz	LR252_S145_L001_R1_001.fastq.gz	LR252_S145_L001_R2_001.fastq.gz
LR253	R253	External	Rwanda	Farm	RW3	Rwanda_Farm	2017-09-04	M	Musca domestica	2018-01-17	QIAGEN_II	15	2018-02-28	YES	YES	4	Yes	5	Yes	LR253_S243_L001_R1_001.fastq.gz	LR253_S243_L001_R2_001.fastq.gz	LR253_S146_L001_R1_001.fastq.gz	LR253_S146_L001_R2_001.fastq.gz
LR254	R254	External	Rwanda	Farm	RW3	Rwanda_Farm	2017-09-04	M	Musca domestica	2018-01-17	QIAGEN_II	15	2018-02-28	YES	YES	4	Yes	5	Yes	LR254_S242_L001_R1_001.fastq.gz	LR254_S242_L001_R2_001.fastq.gz	LR254_S193_L001_R1_001.fastq.gz	LR254_S193_L001_R2_001.fastq.gz
LR255	R255	External	Rwanda	Farm	RW3	Rwanda_Farm	2017-09-04	F	Musca domestica	2018-01-18	QIAGEN_II	16	2018-03-01	YES	No	4	Yes			LR255_S241_L001_R1_001.fastq.gz	LR255_S241_L001_R2_001.fastq.gz	NA	NA
LR256	R256	External	Rwanda	Farm	RW3	Rwanda_Farm	2017-09-04	M	Musca domestica	2018-01-17	QIAGEN_II	15	2018-02-28	YES	YES	4	Yes	5	Yes	LR256_S240_L001_R1_001.fastq.gz	LR256_S240_L001_R2_001.fastq.gz	LR256_S194_L001_R1_001.fastq.gz	LR256_S194_L001_R2_001.fastq.gz
LR257	R257	External	Rwanda	Farm	RW3	Rwanda_Farm	2017-09-04	F	Musca domestica	2018-01-18	QIAGEN_II	16	2018-03-01	YES	No	4	Yes			LR257_S239_L001_R1_001.fastq.gz	LR257_S239_L001_R2_001.fastq.gz	NA	NA
LR265	R265	External	Rwanda	Farm	RW3	Rwanda_Farm	2017-09-04	M	Musca domestica	2018-01-17	QIAGEN_II	15	2018-02-28	YES	No	4	Yes			LR265_S238_L001_R1_001.fastq.gz	LR265_S238_L001_R2_001.fastq.gz	NA	NA
LR275	R275	External	Rwanda	Farm	RW3	Rwanda_Farm	2017-09-04	M	Musca domestica	2018-02-02	QIAGEN_II	8	2018-02-15	YES	YES	4	Yes	5	Yes	LR275_S90_L001_R1_001.fastq.gz	LR275_S90_L001_R2_001.fastq.gz	LR275_S113_L001_R1_001.fastq.gz	LR275_S113_L001_R2_001.fastq.gz
LR276	R276	External	Rwanda	Farm	RW3	Rwanda_Farm	2017-09-04	F	Musca domestica	2018-02-02	QIAGEN_II	8	2018-02-15	YES	YES	4	Yes	5	Yes	LR276_S89_L001_R1_001.fastq.gz	LR276_S89_L001_R2_001.fastq.gz	LR276_S114_L001_R1_001.fastq.gz	LR276_S114_L001_R2_001.fastq.gz
LR281	R281	External	Rwanda	Farm	RW3	Rwanda_Farm	2017-09-04	M	Musca domestica	2018-02-02	QIAGEN_II	8	2018-02-15	YES	YES	4	Yes	5	Yes	LR281_S88_L001_R1_001.fastq.gz	LR281_S88_L001_R2_001.fastq.gz	LR281_S115_L001_R1_001.fastq.gz	LR281_S115_L001_R2_001.fastq.gz
LR284	R284	External	Rwanda	Farm	RW3	Rwanda_Farm	2017-09-04	M	Musca domestica	2018-02-02	QIAGEN_II	8	2018-02-15	No	YES			5	Yes	NA	NA	LR284_S116_L001_R1_001.fastq.gz	LR284_S116_L001_R2_001.fastq.gz
LR288	R288	External	Rwanda	Home	RW1	Rwanda_Home	2017-09-04	F	Musca domestica	2018-05-18	QIAGEN_II	43	2018-05-18	YES	No	4	Yes			LR288_S344_L001_R1_001.fastq.gz	LR288_S344_L001_R2_001.fastq.gz	NA	NA
LR292	R292	External	Rwanda	Home	RW1	Rwanda_Home	2017-09-04	M	Musca domestica	2018-01-12	QIAGEN_III	19	2018-03-11	YES	No	4	Yes			LR292_S237_L001_R1_001.fastq.gz	LR292_S237_L001_R2_001.fastq.gz	NA	NA
LR295	R295	External	Rwanda	Home	RW1	Rwanda_Home	2017-09-04	M	Musca domestica	2018-01-12	QIAGEN_III	19	2018-03-11	YES	No	4	Yes			LR295_S236_L001_R1_001.fastq.gz	LR295_S236_L001_R2_001.fastq.gz	NA	NA
LR299	R299	External	Rwanda	Home	RW1	Rwanda_Home	2017-09-04	M	Musca domestica	2018-01-12	QIAGEN_III	19	2018-03-11	YES	No	4	Yes			LR299_S235_L001_R1_001.fastq.gz	LR299_S235_L001_R2_001.fastq.gz	NA	NA
LR30	R30	External	Rwanda	Hospital	RW2	Rwanda_Hospital	2017-08-25	M	Musca domestica	2018-01-15	QIAGEN_II	17	2018-03-01	No	YES			5	Yes	NA	NA	LR30_S195_L001_R1_001.fastq.gz	LR30_S195_L001_R2_001.fastq.gz
LR307	R307	External	Rwanda	Hospital	RW1	Rwanda_Hospital	2017-09-05	M	Musca domestica	2018-01-26	QIAGEN_I	2	2018-02-11	YES	No	2	Yes			LR307_S235_L001_R1_001.fastq.gz	LR307_S235_L001_R2_001.fastq.gz	NA	NA
LR309	R309	External	Rwanda	Hospital	RW1	Rwanda_Hospital	2017-09-05	F	Musca domestica	2018-02-01	MOBIO	6	2018-02-14	YES	No	4	Yes			LR309_S40_L001_R1_001.fastq.gz	LR309_S40_L001_R2_001.fastq.gz	NA	NA
LR31	R31	External	Rwanda	Hospital	RW2	Rwanda_Hospital	2017-08-25	F	Musca domestica	2018-01-15	QIAGEN_II	17	2018-03-01	YES	No	4	Yes			LR31_S234_L001_R1_001.fastq.gz	LR31_S234_L001_R2_001.fastq.gz	NA	NA
LR310	R310	External	Rwanda	Hospital	RW1	Rwanda_Hospital	2017-09-05	F	Musca domestica	2018-02-01	MOBIO	6	2018-02-14	YES	No	4	Yes			LR310_S41_L001_R1_001.fastq.gz	LR310_S41_L001_R2_001.fastq.gz	NA	NA
LR312	R312	External	Rwanda	Hospital	RW1	Rwanda_Hospital	2017-09-05	F	Musca domestica	2017-12-06	QIAGEN_II	11	2018-02-20	YES	No	4	No			LR312_S87_L001_R1_001.fastq.gz	LR312_S87_L001_R2_001.fastq.gz	NA	NA
LR318	R318	External	Rwanda	Hospital	RW1	Rwanda_Hospital	2017-09-05	M	Musca domestica	2018-01-26	QIAGEN_I	2	2018-02-11	YES	No	4	Yes			LR318_S42_L001_R1_001.fastq.gz	LR318_S42_L001_R2_001.fastq.gz	NA	NA
LR329	R329	External	Rwanda	Home	RW1	Rwanda_Home	2017-09-05	M	Musca domestica	2018-01-12	QIAGEN_III	19	2018-03-11	YES	No	4	Yes			LR329_S233_L001_R1_001.fastq.gz	LR329_S233_L001_R2_001.fastq.gz	NA	NA
LR33	R33	External	Rwanda	Hospital	RW2	Rwanda_Hospital	2017-08-25	F	Musca domestica	2018-01-15	QIAGEN_II	13	2018-02-27	YES	No	4	Yes			LR33_S187_L001_R1_001.fastq.gz	LR33_S187_L001_R2_001.fastq.gz	NA	NA
LR330	R330	External	Rwanda	Home	RW1	Rwanda_Home	2017-09-05	M	Musca domestica	2018-01-12	QIAGEN_III	19	2018-03-11	YES	YES	4	Yes	5	Yes	LR330_S232_L001_R1_001.fastq.gz	LR330_S232_L001_R2_001.fastq.gz	LR330_S196_L001_R1_001.fastq.gz	LR330_S196_L001_R2_001.fastq.gz
LR332	R332	External	Rwanda	Home	RW1	Rwanda_Home	2017-09-05	M	Musca domestica	2018-01-12	QIAGEN_III	19	2018-03-11	YES	No	4	Yes			LR332_S343_L001_R1_001.fastq.gz	LR332_S343_L001_R2_001.fastq.gz	NA	NA
LR339	R339	External	Rwanda	Home	RW1	Rwanda_Home	2017-09-05	M	Musca domestica	2018-01-12	QIAGEN_III	19	2018-03-11	YES	No	4	Yes			LR339_S342_L001_R1_001.fastq.gz	LR339_S342_L001_R2_001.fastq.gz	NA	NA
LR34	R34	External	Rwanda	Hospital	RW2	Rwanda_Hospital	2017-08-25	M	Musca domestica	2018-01-15	QIAGEN_II	17	2018-03-01	YES	No	4	Yes			LR34_S231_L001_R1_001.fastq.gz	LR34_S231_L001_R2_001.fastq.gz	NA	NA
LR341	R341	External	Rwanda	Home	RW1	Rwanda_Home	2017-09-05	M	Musca domestica	2018-01-25	QIAGEN_I	2	2018-02-11	YES	No	2	Yes			LR341_S191_L001_R1_001.fastq.gz	LR341_S191_L001_R2_001.fastq.gz	NA	NA
LR342	R342	External	Rwanda	Home	RW1	Rwanda_Home	2017-09-05	M	Musca domestica	2018-01-25	QIAGEN_I	2	2018-02-11	YES	No	2	Yes			LR342_S201_L001_R1_001.fastq.gz	LR342_S201_L001_R2_001.fastq.gz	NA	NA
LR344	R344	External	Rwanda	Home	RW1	Rwanda_Home	2017-09-05	F	Musca domestica	2017-11-22	QIAGEN_I	1	2018-02-09	YES	No	2	Yes			LR344_S226_L001_R1_001.fastq.gz	LR344_S226_L001_R2_001.fastq.gz	NA	NA
LR346	R346	External	Rwanda	Home	RW1	Rwanda_Home	2017-09-05	F	Musca domestica	2018-01-16	QIAGEN_II	14	2018-02-28	YES	No	4	Yes			LR346_S186_L001_R1_001.fastq.gz	LR346_S186_L001_R2_001.fastq.gz	NA	NA
LR350	R350	External	Rwanda	Home	RW2	Rwanda_Home	2017-09-05	M	Musca domestica	2018-01-12	QIAGEN_III	19	2018-03-11	YES	YES	4	Yes	5	Yes	LR350_S341_L001_R1_001.fastq.gz	LR350_S341_L001_R2_001.fastq.gz	LR350_S197_L001_R1_001.fastq.gz	LR350_S197_L001_R2_001.fastq.gz
LR351	R351	External	Rwanda	Home	RW2	Rwanda_Home	2017-09-05	F	Musca domestica	2018-02-01	MOBIO	7	2018-02-14	YES	No	4	Yes			LR351_S43_L001_R1_001.fastq.gz	LR351_S43_L001_R2_001.fastq.gz	NA	NA
LR352	R352	External	Rwanda	Home	RW2	Rwanda_Home	2017-09-05	F	Musca domestica	2018-02-01	MOBIO	7	2018-02-14	YES	YES	4	Yes	5	Yes	LR352_S44_L001_R1_001.fastq.gz	LR352_S44_L001_R2_001.fastq.gz	LR352_S80_L001_R1_001.fastq.gz	LR352_S80_L001_R2_001.fastq.gz
LR353	R353	External	Rwanda	Home	RW2	Rwanda_Home	2017-09-05	M	Musca domestica	2018-01-12	QIAGEN_III	19	2018-03-11	YES	YES	4	Yes	5	Yes	LR353_S340_L001_R1_001.fastq.gz	LR353_S340_L001_R2_001.fastq.gz	LR353_S198_L001_R1_001.fastq.gz	LR353_S198_L001_R2_001.fastq.gz
LR356	R356	External	Rwanda	Home	RW2	Rwanda_Home	2017-09-05	M	Musca domestica	2018-01-12	QIAGEN_III	19	2018-03-11	YES	No	4	Yes			LR356_S339_L001_R1_001.fastq.gz	LR356_S339_L001_R2_001.fastq.gz	NA	NA
LR357	R357	External	Rwanda	Home	RW2	Rwanda_Home	2017-09-05	M	Musca domestica	2018-01-12	QIAGEN_III	19	2018-03-11	YES	No	4	Yes			LR357_S338_L001_R1_001.fastq.gz	LR357_S338_L001_R2_001.fastq.gz	NA	NA
LR361	R361	External	Rwanda	Home	RW2	Rwanda_Home	2017-09-05	F	Musca domestica	2018-02-01	MOBIO	7	2018-02-14	YES	No	4	Yes			LR361_S46_L001_R1_001.fastq.gz	LR361_S46_L001_R2_001.fastq.gz	NA	NA
LR363	R363	External	Rwanda	Home	RW2	Rwanda_Home	2017-09-05	F	Musca domestica	2018-01-12	QIAGEN_II	17	2018-03-01	YES	YES	4	Yes	5	Yes	LR363_S230_L001_R1_001.fastq.gz	LR363_S230_L001_R2_001.fastq.gz	LR363_S199_L001_R1_001.fastq.gz	LR363_S199_L001_R2_001.fastq.gz
LR364	R364	External	Rwanda	Home	RW2	Rwanda_Home	2017-09-05	M	Musca domestica	2018-01-12	QIAGEN_III	19	2018-03-11	YES	No	4	Yes			LR364_S337_L001_R1_001.fastq.gz	LR364_S337_L001_R2_001.fastq.gz	NA	NA
LR366	R366	External	Rwanda	Home	RW2	Rwanda_Home	2017-09-05	F	Musca domestica	2018-01-12	QIAGEN_II	17	2018-03-01	YES	No	4	Yes			LR366_S229_L001_R1_001.fastq.gz	LR366_S229_L001_R2_001.fastq.gz	NA	NA
LR367	R367	External	Rwanda	Home	RW2	Rwanda_Home	2017-09-05	F	Musca domestica	2018-01-12	QIAGEN_II	17	2018-03-01	YES	No	4	Yes			LR367_S228_L001_R1_001.fastq.gz	LR367_S228_L001_R2_001.fastq.gz	NA	NA
LR368	R368	External	Rwanda	Home	RW2	Rwanda_Home	2017-09-05	F	Musca domestica	2018-02-01	MOBIO	7	2018-02-14	YES	No	4	Yes			LR368_S47_L001_R1_001.fastq.gz	LR368_S47_L001_R2_001.fastq.gz	NA	NA
LR376	R376	External	Rwanda	Hospital	RW3	Rwanda_Hospital	2017-09-06	F	Musca domestica	2018-01-15	QIAGEN_II	14	2018-02-28	YES	No	4	Yes			LR376_S185_L001_R1_001.fastq.gz	LR376_S185_L001_R2_001.fastq.gz	NA	NA
LR381	R381	External	Rwanda	Hospital	RW3	Rwanda_Hospital	2017-09-06	M	Musca domestica	2018-01-29	QIAGEN_I	4	2018-02-13	YES	No	4	Yes			LR381_S48_L001_R1_001.fastq.gz	LR381_S48_L001_R2_001.fastq.gz	NA	NA
LR382	R382	External	Rwanda	Hospital	RW3	Rwanda_Hospital	2017-09-06	M	Musca domestica	2018-05-18	QIAGEN_II	43	2018-05-18	YES	No	4	Yes			LR382_S336_L001_R1_001.fastq.gz	LR382_S336_L001_R2_001.fastq.gz	NA	NA
LR384	R384	External	Rwanda	Hospital	RW3	Rwanda_Hospital	2017-09-06	F	Musca domestica	2018-01-15	QIAGEN_II	14	2018-02-28	YES	No	4	Yes			LR384_S184_L001_R1_001.fastq.gz	LR384_S184_L001_R2_001.fastq.gz	NA	NA
LR385	R385	External	Rwanda	Hospital	RW3	Rwanda_Hospital	2017-09-06	M	Musca domestica	2018-01-29	QIAGEN_I	4	2018-02-13	YES	No	4	Yes			LR385_S49_L001_R1_001.fastq.gz	LR385_S49_L001_R2_001.fastq.gz	NA	NA
LR389	R389	External	Rwanda	Hospital	RW3	Rwanda_Hospital	2017-09-06	M	Musca domestica	2018-01-16	QIAGEN_II	14	2018-02-28	YES	No	4	Yes			LR389_S183_L001_R1_001.fastq.gz	LR389_S183_L001_R2_001.fastq.gz	NA	NA
LR390	R390	External	Rwanda	Hospital	RW3	Rwanda_Hospital	2017-09-06	F	Musca domestica	2018-01-15	QIAGEN_II	14	2018-02-28	YES	No	4	Yes			LR390_S182_L001_R1_001.fastq.gz	LR390_S182_L001_R2_001.fastq.gz	NA	NA
LR391	R391	External	Rwanda	Hospital	RW3	Rwanda_Hospital	2017-09-06	F	Musca domestica	2018-01-15	QIAGEN_II	14	2018-02-28	YES	No	4	Yes			LR391_S181_L001_R1_001.fastq.gz	LR391_S181_L001_R2_001.fastq.gz	NA	NA
LR397	R397	External	Rwanda	Hospital	RW3	Rwanda_Hospital	2017-09-06	F	Musca domestica	2018-01-15	QIAGEN_II	14	2018-02-28	YES	No	4	Yes			LR397_S335_L001_R1_001.fastq.gz	LR397_S335_L001_R2_001.fastq.gz	NA	NA
LR398	R398	External	Rwanda	Hospital	RW3	Rwanda_Hospital	2017-09-06	M	Musca domestica	2018-01-15	QIAGEN_II	13	2018-02-27	YES	No	4	Yes			LR398_S180_L001_R1_001.fastq.gz	LR398_S180_L001_R2_001.fastq.gz	NA	NA
LR403	R403	External	Rwanda	Hospital	RW3	Rwanda_Hospital	2017-09-06	F	Musca domestica	2018-01-15	QIAGEN_II	14	2018-02-28	YES	No	4	Yes			LR403_S179_L001_R1_001.fastq.gz	LR403_S179_L001_R2_001.fastq.gz	NA	NA
LR404	R404	External	Rwanda	Hospital	RW3	Rwanda_Hospital	2017-09-06	M	Musca domestica	2018-01-15	QIAGEN_II	13	2018-02-27	YES	No	4	Yes			LR404_S178_L001_R1_001.fastq.gz	LR404_S178_L001_R2_001.fastq.gz	NA	NA
LR411	R411	External	Rwanda	Hospital	RW3	Rwanda_Hospital	2017-09-06	M	Musca domestica	2018-01-15	QIAGEN_II	13	2018-02-27	YES	No	4	Yes			LR411_S177_L001_R1_001.fastq.gz	LR411_S177_L001_R2_001.fastq.gz	NA	NA
LR412	R412	External	Rwanda	Hospital	RW3	Rwanda_Hospital	2017-09-06	M	Musca domestica	2018-01-15	QIAGEN_II	13	2018-02-27	YES	No	4	Yes			LR412_S334_L001_R1_001.fastq.gz	LR412_S334_L001_R2_001.fastq.gz	NA	NA
LR413	R413	External	Rwanda	Hospital	RW3	Rwanda_Hospital	2017-09-06	F	Musca domestica	2018-01-29	QIAGEN_I	4	2018-02-13	YES	No	4	Yes			LR413_S50_L001_R1_001.fastq.gz	LR413_S50_L001_R2_001.fastq.gz	NA	NA
LR414	R414	External	Rwanda	Hospital	RW3	Rwanda_Hospital	2017-09-06	M	Musca domestica	2018-01-15	QIAGEN_II	14	2018-02-28	YES	No	4	Yes			LR414_S176_L001_R1_001.fastq.gz	LR414_S176_L001_R2_001.fastq.gz	NA	NA
LR417	R417	External	Rwanda	Hospital	RW3	Rwanda_Hospital	2017-09-06	F	Musca domestica	2018-01-29	QIAGEN_I	4	2018-02-13	YES	No	4	Yes			LR417_S51_L001_R1_001.fastq.gz	LR417_S51_L001_R2_001.fastq.gz	NA	NA
LR425	R425	External	Rwanda	Hospital	RW3	Rwanda_Hospital	2017-09-06	F	Musca domestica	2017-12-05	QIAGEN_II	11	2018-02-20	YES	No	4	No			LR425_S85_L001_R1_001.fastq.gz	LR425_S85_L001_R2_001.fastq.gz	NA	NA
LR426	R426	External	Rwanda	Hospital	RW3	Rwanda_Hospital	2017-09-06	M	Musca domestica	2018-01-16	QIAGEN_II	14	2018-02-28	YES	No	4	Yes			LR426_S175_L001_R1_001.fastq.gz	LR426_S175_L001_R2_001.fastq.gz	NA	NA
LR427	R427	External	Rwanda	Hospital	RW3	Rwanda_Hospital	2017-09-06	F	Musca domestica	2017-12-05	QIAGEN_II	11	2018-02-20	YES	No	4	Yes			LR427_S174_L001_R1_001.fastq.gz	LR427_S174_L001_R2_001.fastq.gz	NA	NA
LR432	R432	External	Rwanda	Hospital	RW3	Rwanda_Hospital	2017-09-06	M	Musca domestica	2018-01-15	QIAGEN_II	14	2018-02-28	YES	No	4	Yes			LR432_S173_L001_R1_001.fastq.gz	LR432_S173_L001_R2_001.fastq.gz	NA	NA
LR434	R434	External	Rwanda	Hospital	RW3	Rwanda_Hospital	2017-09-06	F	Musca domestica	2018-01-29	QIAGEN_I	4	2018-02-13	YES	No	4	Yes			LR434_S52_L001_R1_001.fastq.gz	LR434_S52_L001_R2_001.fastq.gz	NA	NA
LR435	R435	External	Rwanda	Hospital	RW3	Rwanda_Hospital	2017-09-06	M	Musca domestica	2018-01-16	QIAGEN_II	14	2018-02-28	YES	No	4	Yes			LR435_S172_L001_R1_001.fastq.gz	LR435_S172_L001_R2_001.fastq.gz	NA	NA
LR440	R440	External	Rwanda	Hospital	RW3	Rwanda_Hospital	2017-09-06	M	Musca domestica	2018-01-16	QIAGEN_II	14	2018-02-28	YES	No	4	Yes			LR440_S171_L001_R1_001.fastq.gz	LR440_S171_L001_R2_001.fastq.gz	NA	NA
LR441	R441	External	Rwanda	Hospital	RW3	Rwanda_Hospital	2017-09-06	M	Musca domestica	2018-01-16	QIAGEN_II	14	2018-02-28	YES	No	4	Yes			LR441_S333_L001_R1_001.fastq.gz	LR441_S333_L001_R2_001.fastq.gz	NA	NA
LR443	R443	External	Rwanda	Hospital	RW3	Rwanda_Hospital	2017-09-06	F	Musca domestica	2018-01-29	QIAGEN_I	4	2018-02-13	YES	No	4	Yes			LR443_S53_L001_R1_001.fastq.gz	LR443_S53_L001_R2_001.fastq.gz	NA	NA
LR444	R444	External	Rwanda	Hospital	RW3	Rwanda_Hospital	2017-09-06	M	Musca domestica	2018-01-16	QIAGEN_II	14	2018-02-28	YES	No	4	Yes			LR444_S170_L001_R1_001.fastq.gz	LR444_S170_L001_R2_001.fastq.gz	NA	NA
LR450	R450	External	Rwanda	Home	RW2	Rwanda_Home	2017-09-06	M	Musca domestica	2018-01-12	QIAGEN_III	19	2018-03-11	YES	No	4	Yes			LR450_S332_L001_R1_001.fastq.gz	LR450_S332_L001_R2_001.fastq.gz	NA	NA
LR453	R453	External	Rwanda	Home	RW2	Rwanda_Home	2017-09-06	F	Musca domestica	2017-12-05	QIAGEN_II	11	2018-02-20	YES	No	4	Yes			LR453_S169_L001_R1_001.fastq.gz	LR453_S169_L001_R2_001.fastq.gz	NA	NA
LR454	R454	External	Rwanda	Home	RW2	Rwanda_Home	2017-09-06	M	Musca domestica	2018-01-12	QIAGEN_III	19	2018-03-11	YES	No	4	Yes			LR454_S331_L001_R1_001.fastq.gz	LR454_S331_L001_R2_001.fastq.gz	NA	NA
LR456	R456	External	Rwanda	Home	RW2	Rwanda_Home	2017-09-06	F	Musca domestica	2018-02-01	MOBIO	7	2018-02-14	YES	No	4	Yes			LR456_S54_L001_R1_001.fastq.gz	LR456_S54_L001_R2_001.fastq.gz	NA	NA
LR457	R457	External	Rwanda	Home	RW2	Rwanda_Home	2017-09-06	M	Musca domestica	2018-01-12	QIAGEN_III	19	2018-03-11	YES	No	4	Yes			LR457_S330_L001_R1_001.fastq.gz	LR457_S330_L001_R2_001.fastq.gz	NA	NA
LR460	R460	External	Rwanda	Home	RW2	Rwanda_Home	2017-09-06	M	Musca domestica	2018-01-26	QIAGEN_I	3	2018-02-13	YES	No	4	Yes			LR460_S55_L001_R1_001.fastq.gz	LR460_S55_L001_R2_001.fastq.gz	NA	NA
LR461	R461	External	Rwanda	Home	RW2	Rwanda_Home	2017-09-06	M	Musca domestica	2018-01-26	QIAGEN_I	3	2018-02-13	YES	No	4	Yes			LR461_S56_L001_R1_001.fastq.gz	LR461_S56_L001_R2_001.fastq.gz	NA	NA
LR464	R464	External	Rwanda	Home	RW2	Rwanda_Home	2017-09-06	M	Musca domestica	2018-01-26	QIAGEN_I	3	2018-02-13	YES	No	4	Yes			LR464_S57_L001_R1_001.fastq.gz	LR464_S57_L001_R2_001.fastq.gz	NA	NA
LR47	R47	External	Rwanda	Hospital	RW2	Rwanda_Hospital	2017-08-25	F	Musca domestica	2018-02-01	MOBIO	7	2018-02-14	YES	No	4	Yes			LR47_S84_L001_R1_001.fastq.gz	LR47_S84_L001_R2_001.fastq.gz	NA	NA
LR470	R470	External	Rwanda	Home	RW1	Rwanda_Home	2017-09-06	F	Musca domestica	2017-11-28	QIAGEN_I	1	2018-02-09	YES	No	2	Yes			LR470_S200_L001_R1_001.fastq.gz	LR470_S200_L001_R2_001.fastq.gz	NA	NA
LR472	R472	External	Rwanda	Home	RW2	Rwanda_Home	2017-09-06	M	Musca domestica	2018-01-26	QIAGEN_I	3	2018-02-13	YES	No	4	Yes			LR472_S58_L001_R1_001.fastq.gz	LR472_S58_L001_R2_001.fastq.gz	NA	NA
LR477	R477	External	Rwanda	Home	RW1	Rwanda_Home	2017-09-06	F	Musca domestica	2018-01-16	QIAGEN_II	14	2018-02-28	YES	No	4	Yes			LR477_S168_L001_R1_001.fastq.gz	LR477_S168_L001_R2_001.fastq.gz	NA	NA
LR482	R482	External	Rwanda	Home	RW1	Rwanda_Home	2017-09-06	F	Musca domestica	2018-01-16	QIAGEN_II	14	2018-02-28	YES	No	4	Yes			LR482_S167_L001_R1_001.fastq.gz	LR482_S167_L001_R2_001.fastq.gz	NA	NA
LR486	R486	External	Rwanda	Home	RW1	Rwanda_Home	2017-09-06	F	Musca domestica	2018-01-16	QIAGEN_II	14	2018-02-28	YES	YES	4	Yes	5	Yes	LR486_S166_L001_R1_001.fastq.gz	LR486_S166_L001_R2_001.fastq.gz	LR486_S147_L001_R1_001.fastq.gz	LR486_S147_L001_R2_001.fastq.gz
LR488	R488	External	Rwanda	Home	RW1	Rwanda_Home	2017-09-06	F	Musca domestica	2018-01-16	QIAGEN_II	14	2018-02-28	YES	No	4	Yes			LR488_S165_L001_R1_001.fastq.gz	LR488_S165_L001_R2_001.fastq.gz	NA	NA
LR49	R49	External	Rwanda	Hospital	RW2	Rwanda_Hospital	2017-08-25	M	Musca domestica	2018-01-15	QIAGEN_II	17	2018-03-01	YES	No	4	Yes			LR49_S227_L001_R1_001.fastq.gz	LR49_S227_L001_R2_001.fastq.gz	NA	NA
LR491	R491	External	Rwanda	Home	RW1	Rwanda_Home	2017-09-06	M	Musca domestica	2018-01-25	QIAGEN_I	2	2018-02-11	YES	No	2	Yes			LR491_S210_L001_R1_001.fastq.gz	LR491_S210_L001_R2_001.fastq.gz	NA	NA
LR492	R492	External	Rwanda	Home	RW1	Rwanda_Home	2017-09-06	F	Musca domestica	2018-01-12	QIAGEN_II	17	2018-03-01	YES	YES	4	No	5	No	LR492_S226_L001_R1_001.fastq.gz	LR492_S226_L001_R2_001.fastq.gz	LR492_S200_L001_R1_001.fastq.gz	LR492_S200_L001_R2_001.fastq.gz
LR495	R495	External	Rwanda	Home	RW1	Rwanda_Home	2017-09-06	M	Musca domestica	2018-01-25	QIAGEN_I	2	2018-02-11	YES	No	2	Yes			LR495_S228_L001_R1_001.fastq.gz	LR495_S228_L001_R2_001.fastq.gz	NA	NA
LR51	R51	External	Rwanda	Hospital	RW2	Rwanda_Hospital	2017-08-25	M	Musca domestica	2018-01-15	QIAGEN_II	17	2018-03-01	YES	No	4	Yes			LR51_S225_L001_R1_001.fastq.gz	LR51_S225_L001_R2_001.fastq.gz	NA	NA
LR55	R55	External	Rwanda	Hospital	RW2	Rwanda_Hospital	2017-08-25	F	Musca domestica	2018-02-01	MOBIO	7	2018-02-14	YES	YES	4	Yes	5	Yes	LR55_S83_L001_R1_001.fastq.gz	LR55_S83_L001_R2_001.fastq.gz	LR55_S81_L001_R1_001.fastq.gz	LR55_S81_L001_R2_001.fastq.gz
LR56	R56	External	Rwanda	Hospital	RW2	Rwanda_Hospital	2017-08-28	F	Musca domestica	2018-02-01	MOBIO	7	2018-02-14	YES	No	4	Yes			LR56_S82_L001_R1_001.fastq.gz	LR56_S82_L001_R2_001.fastq.gz	NA	NA
LR60	R60	External	Rwanda	Hospital	RW2	Rwanda_Hospital	2017-08-28	M	Musca domestica	2018-01-29	QIAGEN_I	4	2018-02-13	YES	No	4	Yes			LR60_S59_L001_R1_001.fastq.gz	LR60_S59_L001_R2_001.fastq.gz	NA	NA
LRA11	RA11	External	Rwanda	Home	RW3	Rwanda_Home	2017-09-07	F	Musca domestica	2017-12-19	QIAGEN_II	12	2018-02-20	YES	No	4	Yes			LRA11_S164_L001_R1_001.fastq.gz	LRA11_S164_L001_R2_001.fastq.gz	NA	NA
LRA17	RA17	External	Rwanda	Home	RW3	Rwanda_Home	2017-09-07	F	Musca domestica	2018-01-29	QIAGEN_I	4	2018-02-13	YES	No	4	Yes			LRA17_S60_L001_R1_001.fastq.gz	LRA17_S60_L001_R2_001.fastq.gz	NA	NA
LRA22	RA22	External	Rwanda	Home	RW3	Rwanda_Home	2017-09-07	F	Musca domestica	2018-01-29	QIAGEN_I	4	2018-02-13	YES	No	4	Yes			LRA22_S61_L001_R1_001.fastq.gz	LRA22_S61_L001_R2_001.fastq.gz	NA	NA
LRA23	RA23	External	Rwanda	Home	RW3	Rwanda_Home	2017-09-07	F	Musca domestica	2018-01-29	QIAGEN_I	4	2018-02-13	YES	No	4	No			LRA23_S62_L001_R1_001.fastq.gz	LRA23_S62_L001_R2_001.fastq.gz	NA	NA
LRA29	RA29	External	Rwanda	Home	RW3	Rwanda_Home	2017-09-07	M	Musca domestica	2018-01-29	QIAGEN_I	5	2018-02-13	No	YES			5	No	NA	NA	LRA29_S82_L001_R1_001.fastq.gz	LRA29_S82_L001_R2_001.fastq.gz
LRA30	RA30	External	Rwanda	Home	RW3	Rwanda_Home	2017-09-07	F	Musca domestica	2018-01-29	QIAGEN_I	4	2018-02-13	YES	No	4	Yes			LRA30_S63_L001_R1_001.fastq.gz	LRA30_S63_L001_R2_001.fastq.gz	NA	NA
LRA31	RA31	External	Rwanda	Home	RW3	Rwanda_Home	2017-09-07	F	Musca domestica	2017-12-12	QIAGEN_II	12	2018-02-20	YES	No	4	Yes			LRA31_S163_L001_R1_001.fastq.gz	LRA31_S163_L001_R2_001.fastq.gz	NA	NA
LRA33	RA33	External	Rwanda	Home	RW3	Rwanda_Home	2017-09-07	F	Musca domestica	2018-01-29	QIAGEN_I	4	2018-02-13	YES	No	4	Yes			LRA33_S64_L001_R1_001.fastq.gz	LRA33_S64_L001_R2_001.fastq.gz	NA	NA
LRA34	RA34	External	Rwanda	Home	RW3	Rwanda_Home	2017-09-07	M	Musca domestica	2018-01-29	QIAGEN_I	5	2018-02-13	YES	YES	4	Yes	5	Yes	LRA34_S65_L001_R1_001.fastq.gz	LRA34_S65_L001_R2_001.fastq.gz	LRA34_S83_L001_R1_001.fastq.gz	LRA34_S83_L001_R2_001.fastq.gz
LRA35	RA35	External	Rwanda	Home	RW3	Rwanda_Home	2017-09-07	F	Musca domestica	2018-01-29	QIAGEN_I	4	2018-02-13	YES	No	4	Yes			LRA35_S66_L001_R1_001.fastq.gz	LRA35_S66_L001_R2_001.fastq.gz	NA	NA
LRA37	RA37	External	Rwanda	Home	RW3	Rwanda_Home	2017-09-07	F	Musca domestica	2017-12-12	QIAGEN_II	12	2018-02-20	YES	No	4	No			LRA37_S81_L001_R1_001.fastq.gz	LRA37_S81_L001_R2_001.fastq.gz	NA	NA
LRA38	RA38	External	Rwanda	Home	RW3	Rwanda_Home	2017-09-07	M	Musca domestica	2018-01-29	QIAGEN_I	5	2018-02-13	YES	No	4	Yes			LRA38_S67_L001_R1_001.fastq.gz	LRA38_S67_L001_R2_001.fastq.gz	NA	NA
LRA39	RA39	External	Rwanda	Home	RW3	Rwanda_Home	2017-09-07	M	Musca domestica	2018-01-29	QIAGEN_I	5	2018-02-13	YES	No	4	Yes			LRA39_S68_L001_R1_001.fastq.gz	LRA39_S68_L001_R2_001.fastq.gz	NA	NA
LRA40	RA40	External	Rwanda	Home	RW3	Rwanda_Home	2017-09-07	F	Musca domestica	2017-12-19	QIAGEN_II	12	2018-02-20	YES	No	4	No			LRA40_S80_L001_R1_001.fastq.gz	LRA40_S80_L001_R2_001.fastq.gz	NA	NA
LRA44	RA44	External	Rwanda	Home	RW3	Rwanda_Home	2017-09-07	M	Musca domestica	2018-02-05	QIAGEN_II	9	2018-02-15	YES	No	4	Yes			LRA44_S79_L001_R1_001.fastq.gz	LRA44_S79_L001_R2_001.fastq.gz	NA	NA
LRA47	RA47	External	Rwanda	Farm	RW2	Rwanda_Farm	2017-09-08	M	Musca domestica	2018-01-17	QIAGEN_II	14	2018-02-28	No	YES			5	Yes	NA	NA	LRA47_S148_L001_R1_001.fastq.gz	LRA47_S148_L001_R2_001.fastq.gz
LRA48	RA48	External	Rwanda	Farm	RW2	Rwanda_Farm	2017-09-08	M	Musca domestica	2018-01-17	QIAGEN_II	14	2018-02-28	YES	YES	4	Yes	5	Yes	LRA48_S329_L001_R1_001.fastq.gz	LRA48_S329_L001_R2_001.fastq.gz	LRA48_S149_L001_R1_001.fastq.gz	LRA48_S149_L001_R2_001.fastq.gz
LRA51	RA51	External	Rwanda	Farm	RW2	Rwanda_Farm	2017-09-08	F	Musca domestica	2018-02-01	MOBIO	7	2018-02-14	No	YES			5	Yes	NA	NA	LRA51_S84_L001_R1_001.fastq.gz	LRA51_S84_L001_R2_001.fastq.gz
LRA53	RA53	External	Rwanda	Farm	RW2	Rwanda_Farm	2017-09-08	M	Musca domestica	2018-01-17	QIAGEN_II	14	2018-02-28	YES	YES	4	Yes	5	Yes	LRA53_S162_L001_R1_001.fastq.gz	LRA53_S162_L001_R2_001.fastq.gz	LRA53_S150_L001_R1_001.fastq.gz	LRA53_S150_L001_R2_001.fastq.gz
LRA57	RA57	External	Rwanda	Farm	RW2	Rwanda_Farm	2017-09-08	M	Musca domestica	2018-01-17	QIAGEN_II	15	2018-02-28	YES	YES	4	Yes	5	Yes	LRA57_S161_L001_R1_001.fastq.gz	LRA57_S161_L001_R2_001.fastq.gz	LRA57_S151_L001_R1_001.fastq.gz	LRA57_S151_L001_R2_001.fastq.gz
LRA58	RA58	External	Rwanda	Farm	RW2	Rwanda_Farm	2017-09-08	F	Musca domestica	2017-12-12	QIAGEN_II	12	2018-02-20	YES	No	4	Yes			LRA58_S160_L001_R1_001.fastq.gz	LRA58_S160_L001_R2_001.fastq.gz	NA	NA
LRA59	RA59	External	Rwanda	Farm	RW2	Rwanda_Farm	2017-09-08	M	Musca domestica	2018-01-17	QIAGEN_II	15	2018-02-28	YES	YES	4	Yes	5	Yes	LRA59_S159_L001_R1_001.fastq.gz	LRA59_S159_L001_R2_001.fastq.gz	LRA59_S152_L001_R1_001.fastq.gz	LRA59_S152_L001_R2_001.fastq.gz
LRA60	RA60	External	Rwanda	Farm	RW2	Rwanda_Farm	2017-09-08	M	Musca domestica	2018-01-17	QIAGEN_II	15	2018-02-28	YES	YES	4	Yes	5	Yes	LRA60_S158_L001_R1_001.fastq.gz	LRA60_S158_L001_R2_001.fastq.gz	LRA60_S153_L001_R1_001.fastq.gz	LRA60_S153_L001_R2_001.fastq.gz
LRA61	RA61	External	Rwanda	Farm	RW2	Rwanda_Farm	2017-09-08	M	Musca domestica	2018-01-17	QIAGEN_II	15	2018-02-28	No	YES			5	Yes	NA	NA	LRA61_S154_L001_R1_001.fastq.gz	LRA61_S154_L001_R2_001.fastq.gz
LRA63	RA63	External	Rwanda	Farm	RW2	Rwanda_Farm	2017-09-08	M	Musca domestica	2018-01-17	QIAGEN_II	15	2018-02-28	YES	YES	4	Yes	5	Yes	LRA63_S328_L001_R1_001.fastq.gz	LRA63_S328_L001_R2_001.fastq.gz	LRA63_S155_L001_R1_001.fastq.gz	LRA63_S155_L001_R2_001.fastq.gz
LRA64	RA64	External	Rwanda	Farm	RW2	Rwanda_Farm	2017-09-08	F	Musca domestica	2018-02-01	MOBIO	7	2018-02-14	YES	No	4	Yes			LRA64_S78_L001_R1_001.fastq.gz	LRA64_S78_L001_R2_001.fastq.gz	NA	NA
LRA65	RA65	External	Rwanda	Farm	RW2	Rwanda_Farm	2017-09-08	M	Musca domestica	2018-01-17	QIAGEN_II	15	2018-02-28	YES	YES	4	Yes	5	Yes	LRA65_S157_L001_R1_001.fastq.gz	LRA65_S157_L001_R2_001.fastq.gz	LRA65_S156_L001_R1_001.fastq.gz	LRA65_S156_L001_R2_001.fastq.gz
LRA67	RA67	External	Rwanda	Farm	RW2	Rwanda_Farm	2017-09-08	M	Musca domestica	2018-01-17	QIAGEN_II	15	2018-02-28	YES	YES	4	Yes	5	Yes	LRA67_S156_L001_R1_001.fastq.gz	LRA67_S156_L001_R2_001.fastq.gz	LRA67_S157_L001_R1_001.fastq.gz	LRA67_S157_L001_R2_001.fastq.gz
LRA69	RA69	External	Rwanda	Farm	RW2	Rwanda_Farm	2017-09-08	F	Musca domestica	2017-11-29	QIAGEN_II	11	2018-02-20	YES	No	4	Yes			LRA69_S155_L001_R1_001.fastq.gz	LRA69_S155_L001_R2_001.fastq.gz	NA	NA
LRA70	RA70	External	Rwanda	Farm	RW2	Rwanda_Farm	2017-09-08	F	Musca domestica	2018-02-01	MOBIO	7	2018-02-14	YES	YES	4	Yes	5	Yes	LRA70_S76_L001_R1_001.fastq.gz	LRA70_S76_L001_R2_001.fastq.gz	LRA70_S117_L001_R1_001.fastq.gz	LRA70_S117_L001_R2_001.fastq.gz
LRA74	RA74	External	Rwanda	Farm	RW2	Rwanda_Farm	2017-09-08	F	Musca domestica	2018-02-02	QIAGEN_II	8	2018-02-15	YES	YES	4	Yes	5	Yes	LRA74_S75_L001_R1_001.fastq.gz	LRA74_S75_L001_R2_001.fastq.gz	LRA74_S118_L001_R1_001.fastq.gz	LRA74_S118_L001_R2_001.fastq.gz
LRA75	RA75	External	Rwanda	Farm	RW2	Rwanda_Farm	2017-09-08	M	Musca domestica	2018-02-02	QIAGEN_II	8	2018-02-15	YES	YES	4	Yes	5	Yes	LRA75_S74_L001_R1_001.fastq.gz	LRA75_S74_L001_R2_001.fastq.gz	LRA75_S119_L001_R1_001.fastq.gz	LRA75_S119_L001_R2_001.fastq.gz
LRA76	RA76	External	Rwanda	Farm	RW2	Rwanda_Farm	2017-09-08	M	Musca domestica	2018-02-02	QIAGEN_II	8	2018-02-15	YES	YES	4	Yes	5	Yes	LRA76_S73_L001_R1_001.fastq.gz	LRA76_S73_L001_R2_001.fastq.gz	LRA76_S120_L001_R1_001.fastq.gz	LRA76_S120_L001_R2_001.fastq.gz
MBmock2							not applicable		MOCK		MOBIO	0	2016-04-07		YES			3	Yes	NA	NA	MBmock2_S95_L001_R1_001.fastq.gz	MBmock2_S95_L001_R2_001.fastq.gz
MBmock5							not applicable		MOCK		MOBIO	0	2016-04-07		YES			5	Yes	NA	NA	MBmock5_S6_L001_R1_001.fastq.gz	MBmock5_S6_L001_R2_001.fastq.gz
Mock1							not applicable		MOCK					YES		1	Yes			Mock1_S276_L001_R1_001.fastq.gz	Mock1_S276_L001_R2_001.fastq.gz	NA	NA
Mock2							not applicable		MOCK					YES		2	Yes			Mock2_S192_L001_R1_001.fastq.gz	Mock2_S192_L001_R2_001.fastq.gz	NA	NA
Mock3							not applicable		MOCK					YES		4	Yes			Mock3_S325_L001_R1_001.fastq.gz	Mock3_S325_L001_R2_001.fastq.gz	NA	NA
Negative1							not applicable		NEGATIVE					YES		1	No			Negative1_S277_L001_R1_001.fastq.gz	Negative1_S277_L001_R2_001.fastq.gz	NA	NA
Negative10							not applicable		NEGATIVE					YES		4	No			Negative10_S221_L001_R1_001.fastq.gz	Negative10_S221_L001_R2_001.fastq.gz	NA	NA
Negative11							not applicable		NEGATIVE					YES		4	No			Negative11_S324_L001_R1_001.fastq.gz	Negative11_S324_L001_R2_001.fastq.gz	NA	NA
Negative2							not applicable		NEGATIVE					YES		1	No			Negative2_S278_L001_R1_001.fastq.gz	Negative2_S278_L001_R2_001.fastq.gz	NA	NA
Negative3							not applicable		NEGATIVE					YES		1	No			Negative3_S279_L001_R1_001.fastq.gz	Negative3_S279_L001_R2_001.fastq.gz	NA	NA
Negative4							not applicable		NEGATIVE					YES		2	No			Negative4_S55_L001_R1_001.fastq.gz	Negative4_S55_L001_R2_001.fastq.gz	NA	NA
Negative5							not applicable		NEGATIVE					YES		2	No			Negative5_S154_L001_R1_001.fastq.gz	Negative5_S154_L001_R2_001.fastq.gz	NA	NA
Negative6							not applicable		NEGATIVE					YES		2	No			Negative6_S221_L001_R1_001.fastq.gz	Negative6_S221_L001_R2_001.fastq.gz	NA	NA
Negative7							not applicable		NEGATIVE					YES		4	No			Negative7_S69_L001_R1_001.fastq.gz	Negative7_S69_L001_R2_001.fastq.gz	NA	NA
Negative8							not applicable		NEGATIVE					YES		4	No			Negative8_S72_L001_R1_001.fastq.gz	Negative8_S72_L001_R2_001.fastq.gz	NA	NA
Negative9							not applicable		NEGATIVE					YES		4	No			Negative9_S153_L001_R1_001.fastq.gz	Negative9_S153_L001_R2_001.fastq.gz	NA	NA
SB100	B100	Internal	Belgium	Home	BE1	Belgium_Home	2017-09-01	M	Musca domestica	2018-01-31	QIAGEN_I	26	2018-03-06	YES	YES	1	Yes	3	Yes	SB100_S122_L001_R1_001.fastq.gz	SB100_S122_L001_R2_001.fastq.gz	SB100_S109_L001_R1_001.fastq.gz	SB100_S109_L001_R2_001.fastq.gz
SB101	B101	Internal	Belgium	Home	BE1	Belgium_Home	2017-08-10	M	Musca domestica	2018-01-31	QIAGEN_I	26	2018-03-06	YES	No	2	Yes			SB101_S220_L001_R1_001.fastq.gz	SB101_S220_L001_R2_001.fastq.gz	NA	NA
SB102	B102	Internal	Belgium	Home	BE1	Belgium_Home	2017-08-26	F	Musca domestica	2017-12-19	QIAGEN_II	34	2018-03-14	YES	No	2	Yes			SB102_S50_L001_R1_001.fastq.gz	SB102_S50_L001_R2_001.fastq.gz	NA	NA
SB103	B103	Internal	Belgium	Farm	BE2	Belgium_Farm	2017-08-15	M	Musca domestica	2018-01-09	QIAGEN_II	34	2018-03-14	YES	YES	2	Yes	3	Yes	SB103_S81_L001_R1_001.fastq.gz	SB103_S81_L001_R2_001.fastq.gz	SB103_S275_L001_R1_001.fastq.gz	SB103_S275_L001_R2_001.fastq.gz
SB104	B104	Internal	Belgium	Farm	BE2	Belgium_Farm	2017-08-15	F	Musca domestica	2018-02-02	QIAGEN_II	31	2018-03-12	YES	YES	1	Yes	3	Yes	SB104_S212_L001_R1_001.fastq.gz	SB104_S212_L001_R2_001.fastq.gz	SB104_S190_L001_R1_001.fastq.gz	SB104_S190_L001_R2_001.fastq.gz
SB105	B105	Internal	Belgium	Farm	BE2	Belgium_Farm	2017-08-15	M	Musca domestica	2018-01-09	QIAGEN_II	34	2018-03-14	YES	YES	2	Yes	3	Yes	SB105_S3_L001_R1_001.fastq.gz	SB105_S3_L001_R2_001.fastq.gz	SB105_S209_L001_R1_001.fastq.gz	SB105_S209_L001_R2_001.fastq.gz
SB106	B106	Internal	Belgium	Farm	BE2	Belgium_Farm	2017-08-15	F	Musca domestica	2018-02-02	QIAGEN_II	31	2018-03-12	YES	YES	1	Yes	3	Yes	SB106_S213_L001_R1_001.fastq.gz	SB106_S213_L001_R2_001.fastq.gz	SB106_S200_L001_R1_001.fastq.gz	SB106_S200_L001_R2_001.fastq.gz
SB107	B107	Internal	Belgium	Farm	BE2	Belgium_Farm	2017-08-15	M	Musca domestica	2018-01-09	QIAGEN_II	34	2018-03-14	YES	YES	2	Yes	3	Yes	SB107_S15_L001_R1_001.fastq.gz	SB107_S15_L001_R2_001.fastq.gz	SB107_S219_L001_R1_001.fastq.gz	SB107_S219_L001_R2_001.fastq.gz
SB108	B108	Internal	Belgium	Farm	BE2	Belgium_Farm	2017-08-15	M	Musca domestica	2018-01-09	QIAGEN_II	34	2018-03-14	YES	YES	2	Yes	3	Yes	SB108_S27_L001_R1_001.fastq.gz	SB108_S27_L001_R2_001.fastq.gz	SB108_S227_L001_R1_001.fastq.gz	SB108_S227_L001_R2_001.fastq.gz
SB109	B109	Internal	Belgium	Farm	BE2	Belgium_Farm	2017-08-15	M	Musca domestica	2018-01-09	QIAGEN_II	34	2018-03-14	YES	YES	2	Yes	3	Yes	SB109_S39_L001_R1_001.fastq.gz	SB109_S39_L001_R2_001.fastq.gz	SB109_S237_L001_R1_001.fastq.gz	SB109_S237_L001_R2_001.fastq.gz
SB110	B110	Internal	Belgium	Farm	BE2	Belgium_Farm	2017-08-15	F	Musca domestica	2017-11-21	QIAGEN_I	22	2018-03-02	YES	NO	1	Yes			SB110_S20_L001_R1_001.fastq.gz	SB110_S20_L001_R2_001.fastq.gz	NA	NA
SB111	B111	Internal	Belgium	Farm	BE2	Belgium_Farm	2017-08-15	F	Musca domestica	2018-01-10	QIAGEN_II	38	2018-03-16	YES	YES	4	Yes	5	Yes	SB111_S322_L001_R1_001.fastq.gz	SB111_S322_L001_R2_001.fastq.gz	SB111_S7_L001_R1_001.fastq.gz	SB111_S7_L001_R2_001.fastq.gz
SB112	B112	Internal	Belgium	Farm	BE2	Belgium_Farm	2017-08-15	M	Musca domestica	2018-01-09	QIAGEN_II	34	2018-03-14	YES	YES	2	Yes	3	Yes	SB112_S51_L001_R1_001.fastq.gz	SB112_S51_L001_R2_001.fastq.gz	SB112_S247_L001_R1_001.fastq.gz	SB112_S247_L001_R2_001.fastq.gz
SB113	B113	Internal	Belgium	Farm	BE2	Belgium_Farm	2017-08-15	M	Musca domestica	2018-01-09	QIAGEN_II	34	2018-03-14	YES	YES	4	Yes	3	Yes	SB113_S321_L001_R1_001.fastq.gz	SB113_S321_L001_R2_001.fastq.gz	SB113_S255_L001_R1_001.fastq.gz	SB113_S255_L001_R2_001.fastq.gz
SB114	B114	Internal	Belgium	Farm	BE2	Belgium_Farm	2017-08-15	M	Musca domestica	2018-01-09	QIAGEN_II	34	2018-03-14	YES	YES	4	Yes	3	Yes	SB114_S320_L001_R1_001.fastq.gz	SB114_S320_L001_R2_001.fastq.gz	SB114_S265_L001_R1_001.fastq.gz	SB114_S265_L001_R2_001.fastq.gz
SB115	B115	Internal	Belgium	Farm	BE2	Belgium_Farm	2017-08-15	M	Musca domestica	2018-01-09	QIAGEN_II	34	2018-03-14	YES	YES	2	Yes	3	Yes	SB115_S82_L001_R1_001.fastq.gz	SB115_S82_L001_R2_001.fastq.gz	SB115_S276_L001_R1_001.fastq.gz	SB115_S276_L001_R2_001.fastq.gz
SB116	B116	Internal	Belgium	Farm	BE2	Belgium_Farm	2017-08-15	F	Musca domestica	2018-01-10	QIAGEN_II	38	2018-03-16	YES	YES	2	Yes	5	Yes	SB116_S138_L001_R1_001.fastq.gz	SB116_S138_L001_R2_001.fastq.gz	SB116_S8_L001_R1_001.fastq.gz	SB116_S8_L001_R2_001.fastq.gz
SB117	B117	Internal	Belgium	Farm	BE2	Belgium_Farm	2017-08-15	F	Musca domestica	2018-01-10	QIAGEN_II	38	2018-03-16	YES	YES	2	Yes	5	Yes	SB117_S149_L001_R1_001.fastq.gz	SB117_S149_L001_R2_001.fastq.gz	SB117_S9_L001_R1_001.fastq.gz	SB117_S9_L001_R2_001.fastq.gz
SB118	B118	Internal	Belgium	Farm	BE2	Belgium_Farm	2017-08-15	M	Musca domestica	2018-01-09	QIAGEN_II	34	2018-03-14	YES	YES	2	Yes	3	Yes	SB118_S4_L001_R1_001.fastq.gz	SB118_S4_L001_R2_001.fastq.gz	SB118_S210_L001_R1_001.fastq.gz	SB118_S210_L001_R2_001.fastq.gz
SB12	B12	Internal	Belgium	Home	BE3	Belgium_Home	2017-07-08	F	Musca domestica	2017-11-21	QIAGEN_I	22	2018-03-02	YES	YES	1	Yes	3	Yes	SB12_S17_L001_R1_001.fastq.gz	SB12_S17_L001_R2_001.fastq.gz	SB12_S11_L001_R1_001.fastq.gz	SB12_S11_L001_R2_001.fastq.gz
SB120	B120	Internal	Belgium	Farm	BE2	Belgium_Farm	2017-08-15	F	Musca domestica	2018-01-10	QIAGEN_II	38	2018-03-16	YES	No	2	Yes			SB120_S161_L001_R1_001.fastq.gz	SB120_S161_L001_R2_001.fastq.gz	NA	NA
SB122	B122	Internal	Belgium	Farm	BE2	Belgium_Farm	2017-08-15	M	Musca domestica	2018-01-31	MOBIO	27	2018-03-07	YES	YES	1	Yes	3	Yes	SB122_S143_L001_R1_001.fastq.gz	SB122_S143_L001_R2_001.fastq.gz	SB122_S103_L001_R1_001.fastq.gz	SB122_S103_L001_R2_001.fastq.gz
SB124	B124	Internal	Belgium	Farm	BE2	Belgium_Farm	2017-08-15	F	Musca domestica	2018-01-10	QIAGEN_II	38	2018-03-16	YES	YES	2	Yes	5	Yes	SB124_S172_L001_R1_001.fastq.gz	SB124_S172_L001_R2_001.fastq.gz	SB124_S10_L001_R1_001.fastq.gz	SB124_S10_L001_R2_001.fastq.gz
SB126	B126	Internal	Belgium	Farm	BE2	Belgium_Farm	2017-08-15	M	Musca domestica	2018-01-31	MOBIO	27	2018-03-07	YES	YES	2	Yes	3	Yes	SB126_S194_L001_R1_001.fastq.gz	SB126_S194_L001_R2_001.fastq.gz	SB126_S111_L001_R1_001.fastq.gz	SB126_S111_L001_R2_001.fastq.gz
SB127	B127	Internal	Belgium	Farm	BE2	Belgium_Farm	2017-08-15	F	Musca domestica	2018-01-10	QIAGEN_II	38	2018-03-16	YES	No	2	Yes			SB127_S94_L001_R1_001.fastq.gz	SB127_S94_L001_R2_001.fastq.gz	NA	NA
SB128	B128	Internal	Belgium	Farm	BE2	Belgium_Farm	2017-08-15	M	Musca domestica	2018-01-31	MOBIO	27	2018-03-07	YES	YES	2	Yes	3	Yes	SB128_S203_L001_R1_001.fastq.gz	SB128_S203_L001_R2_001.fastq.gz	SB128_S117_L001_R1_001.fastq.gz	SB128_S117_L001_R2_001.fastq.gz
SB13	B13	Internal	Belgium	Hospital	BE1	Belgium_Hospital	2017-07-12	F	Musca domestica	2018-02-02	QIAGEN_II	30	2018-03-12	YES	YES	1	Yes	5	Yes	SB13_S201_L001_R1_001.fastq.gz	SB13_S201_L001_R2_001.fastq.gz	SB13_S59_L001_R1_001.fastq.gz	SB13_S59_L001_R2_001.fastq.gz
SB131	B131	Internal	Belgium	Farm	BE1	Belgium_Farm	2017-08-15	M	Musca domestica	2018-01-09	QIAGEN_II	34	2018-03-14	YES	YES	2	Yes	3	Yes	SB131_S16_L001_R1_001.fastq.gz	SB131_S16_L001_R2_001.fastq.gz	SB131_S220_L001_R1_001.fastq.gz	SB131_S220_L001_R2_001.fastq.gz
SB133	B133	Internal	Belgium	Farm	BE1	Belgium_Farm	2017-08-15	M	Musca domestica	2018-01-09	QIAGEN_II	34	2018-03-14	YES	YES	2	Yes	3	Yes	SB133_S28_L001_R1_001.fastq.gz	SB133_S28_L001_R2_001.fastq.gz	SB133_S228_L001_R1_001.fastq.gz	SB133_S228_L001_R2_001.fastq.gz
SB139	B139	Internal	Belgium	Farm	BE1	Belgium_Farm	2017-08-15	M	Musca domestica	2018-01-09	QIAGEN_II	34	2018-03-14	YES	YES	2	Yes	3	Yes	SB139_S40_L001_R1_001.fastq.gz	SB139_S40_L001_R2_001.fastq.gz	SB139_S238_L001_R1_001.fastq.gz	SB139_S238_L001_R2_001.fastq.gz
SB140	B140	Internal	Belgium	Farm	BE1	Belgium_Farm	2017-08-15	M	Musca domestica	2018-01-09	QIAGEN_II	34	2018-03-14	YES	YES	2	Yes	3	Yes	SB140_S52_L001_R1_001.fastq.gz	SB140_S52_L001_R2_001.fastq.gz	SB140_S248_L001_R1_001.fastq.gz	SB140_S248_L001_R2_001.fastq.gz
SB141	B141	Internal	Belgium	Farm	BE1	Belgium_Farm	2017-08-15	M	Musca domestica	2018-01-09	QIAGEN_II	34	2018-03-14	No	YES			3	Yes	NA	NA	SB141_S256_L001_R1_001.fastq.gz	SB141_S256_L001_R2_001.fastq.gz
SB144	B144	Internal	Belgium	Farm	BE1	Belgium_Farm	2017-08-15	M	Musca domestica	2018-01-09	QIAGEN_II	35	2018-03-14	YES	YES	2	Yes	3	Yes	SB144_S83_L001_R1_001.fastq.gz	SB144_S83_L001_R2_001.fastq.gz	SB144_S277_L001_R1_001.fastq.gz	SB144_S277_L001_R2_001.fastq.gz
SB145	B145	Internal	Belgium	Farm	BE1	Belgium_Farm	2017-08-15	M	Musca domestica	2018-01-09	QIAGEN_II	35	2018-03-14	YES	YES	2	Yes	3	Yes	SB145_S5_L001_R1_001.fastq.gz	SB145_S5_L001_R2_001.fastq.gz	SB145_S211_L001_R1_001.fastq.gz	SB145_S211_L001_R2_001.fastq.gz
SB148	B148	Internal	Belgium	Farm	BE1	Belgium_Farm	2017-08-15	F	Musca domestica	2017-11-21	QIAGEN_I	22	2018-03-02	YES	NO	1	Yes			SB148_S21_L001_R1_001.fastq.gz	SB148_S21_L001_R2_001.fastq.gz	NA	NA
SB149	B149	Internal	Belgium	Farm	BE1	Belgium_Farm	2017-08-15	M	Musca domestica	2018-01-09	QIAGEN_II	35	2018-03-14	YES	YES	2	Yes	3	Yes	SB149_S17_L001_R1_001.fastq.gz	SB149_S17_L001_R2_001.fastq.gz	SB149_S221_L001_R1_001.fastq.gz	SB149_S221_L001_R2_001.fastq.gz
SB15	B15	Internal	Belgium	Home	BE3	Belgium_Home	2017-07-08	F	Musca domestica	2017-11-21	QIAGEN_I	22	2018-03-02	YES	NO	1	Yes			SB15_S18_L001_R1_001.fastq.gz	SB15_S18_L001_R2_001.fastq.gz	NA	NA
SB150	B150	Internal	Belgium	Farm	BE1	Belgium_Farm	2017-08-15	M	Musca domestica	2018-01-10	QIAGEN_II	37	2018-03-15	YES	YES	2	Yes	5	Yes	SB150_S104_L001_R1_001.fastq.gz	SB150_S104_L001_R2_001.fastq.gz	SB150_S11_L001_R1_001.fastq.gz	SB150_S11_L001_R2_001.fastq.gz
SB152	B152	Internal	Belgium	Farm	BE1	Belgium_Farm	2017-08-15	F	Musca domestica	2018-01-31	QIAGEN_I	26	2018-03-06	YES	YES	1	Yes	3	Yes	SB152_S126_L001_R1_001.fastq.gz	SB152_S126_L001_R2_001.fastq.gz	SB152_S77_L001_R1_001.fastq.gz	SB152_S77_L001_R2_001.fastq.gz
SB153	B153	Internal	Belgium	Farm	BE1	Belgium_Farm	2017-08-15	M	Musca domestica	2018-01-10	QIAGEN_II	37	2018-03-15	YES	YES	2	Yes	5	Yes	SB153_S115_L001_R1_001.fastq.gz	SB153_S115_L001_R2_001.fastq.gz	SB153_S12_L001_R1_001.fastq.gz	SB153_S12_L001_R2_001.fastq.gz
SB154	B154	Internal	Belgium	Farm	BE1	Belgium_Farm	2017-08-15	F	Musca domestica	2018-01-31	QIAGEN_I	26	2018-03-06	YES	YES	1	Yes	3	Yes	SB154_S127_L001_R1_001.fastq.gz	SB154_S127_L001_R2_001.fastq.gz	SB154_S84_L001_R1_001.fastq.gz	SB154_S84_L001_R2_001.fastq.gz
SB156	B156	Internal	Belgium	Farm	BE3	Belgium_Farm	2017-08-15	M	Musca domestica	2018-01-11	QIAGEN_III	40	2018-03-16	YES	No	2	Yes			SB156_S110_L001_R1_001.fastq.gz	SB156_S110_L001_R2_001.fastq.gz	NA	NA
SB157	B157	Internal	Belgium	Farm	BE3	Belgium_Farm	2017-08-15	M	Musca domestica	2018-01-11	QIAGEN_III	40	2018-03-16	YES	No	2	Yes			SB157_S121_L001_R1_001.fastq.gz	SB157_S121_L001_R2_001.fastq.gz	NA	NA
SB159	B159	Internal	Belgium	Farm	BE3	Belgium_Farm	2017-08-15	F	Musca domestica	2017-11-21	QIAGEN_I	22	2018-03-02	YES	NO	1	Yes			SB159_S22_L001_R1_001.fastq.gz	SB159_S22_L001_R2_001.fastq.gz	NA	NA
SB160	B160	Internal	Belgium	Farm	BE3	Belgium_Farm	2017-08-15	M	Musca domestica	2018-01-11	QIAGEN_III	40	2018-03-16	YES	No	4	Yes			SB160_S319_L001_R1_001.fastq.gz	SB160_S319_L001_R2_001.fastq.gz	NA	NA
SB162	B162	Internal	Belgium	Farm	BE3	Belgium_Farm	2017-08-15	M	Musca domestica	2018-01-11	QIAGEN_III	40	2018-03-16	YES	No	2	Yes			SB162_S143_L001_R1_001.fastq.gz	SB162_S143_L001_R2_001.fastq.gz	NA	NA
SB163	B163	Internal	Belgium	Farm	BE3	Belgium_Farm	2017-08-15	M	Musca domestica	2018-01-11	QIAGEN_III	40	2018-03-16	YES	YES	2	Yes	5	Yes	SB163_S166_L001_R1_001.fastq.gz	SB163_S166_L001_R2_001.fastq.gz	SB163_S13_L001_R1_001.fastq.gz	SB163_S13_L001_R2_001.fastq.gz
SB165	B165	Internal	Belgium	Farm	BE3	Belgium_Farm	2017-08-15	F	Musca domestica	2017-11-28	QIAGEN_I	22	2018-03-02	YES	YES	1	Yes	5	Yes	SB165_S32_L001_R1_001.fastq.gz	SB165_S32_L001_R2_001.fastq.gz	SB165_S60_L001_R1_001.fastq.gz	SB165_S60_L001_R2_001.fastq.gz
SB166	B166	Internal	Belgium	Farm	BE3	Belgium_Farm	2017-08-15	M	Musca domestica	2018-01-11	QIAGEN_III	40	2018-03-16	YES	YES	2	Yes	5	Yes	SB166_S177_L001_R1_001.fastq.gz	SB166_S177_L001_R2_001.fastq.gz	SB166_S14_L001_R1_001.fastq.gz	SB166_S14_L001_R2_001.fastq.gz
SB17	B17	Internal	Belgium	Home	BE3	Belgium_Home	2017-07-17	F	Musca domestica	2018-02-02	QIAGEN_II	31	2018-03-12	YES	YES	1	Yes	3	Yes	SB17_S214_L001_R1_001.fastq.gz	SB17_S214_L001_R2_001.fastq.gz	SB17_S131_L001_R1_001.fastq.gz	SB17_S131_L001_R2_001.fastq.gz
SB170	B170	Internal	Belgium	Farm	BE3	Belgium_Farm	2017-08-15	F	Musca domestica	2018-02-05	QIAGEN_II	31	2018-03-12	YES	YES	1	Yes	3	Yes	SB170_S223_L001_R1_001.fastq.gz	SB170_S223_L001_R2_001.fastq.gz	SB170_S140_L001_R1_001.fastq.gz	SB170_S140_L001_R2_001.fastq.gz
SB171	B171	Internal	Belgium	Farm	BE3	Belgium_Farm	2017-08-15	F	Musca domestica	2018-02-05	QIAGEN_II	31	2018-03-12	YES	YES	1	Yes	3	Yes	SB171_S224_L001_R1_001.fastq.gz	SB171_S224_L001_R2_001.fastq.gz	SB171_S151_L001_R1_001.fastq.gz	SB171_S151_L001_R2_001.fastq.gz
SB172	B172	Internal	Belgium	Farm	BE3	Belgium_Farm	2017-08-15	M	Musca domestica	2018-01-11	QIAGEN_III	40	2018-03-16	YES	YES	2	Yes	5	Yes	SB172_S99_L001_R1_001.fastq.gz	SB172_S99_L001_R2_001.fastq.gz	SB172_S15_L001_R1_001.fastq.gz	SB172_S15_L001_R2_001.fastq.gz
SB177	B177	Internal	Belgium	Farm	BE3	Belgium_Farm	2017-08-15	M	Musca domestica	2018-01-11	QIAGEN_III	40	2018-03-16	YES	YES	2	Yes	5	Yes	SB177_S111_L001_R1_001.fastq.gz	SB177_S111_L001_R2_001.fastq.gz	SB177_S16_L001_R1_001.fastq.gz	SB177_S16_L001_R2_001.fastq.gz
SB180	B180	Internal	Belgium	Farm	BE3	Belgium_Farm	2017-08-15	M	Musca domestica	2018-01-11	QIAGEN_III	40	2018-03-16	YES	YES	2	Yes	5	Yes	SB180_S122_L001_R1_001.fastq.gz	SB180_S122_L001_R2_001.fastq.gz	SB180_S17_L001_R1_001.fastq.gz	SB180_S17_L001_R2_001.fastq.gz
SB19	B19	Internal	Belgium	Home	BE3	Belgium_Home	2017-07-20	M	Musca domestica	2018-01-31	MOBIO	27	2018-03-07	YES	YES	1	Yes	3	Yes	SB19_S148_L001_R1_001.fastq.gz	SB19_S148_L001_R2_001.fastq.gz	SB19_S80_L001_R1_001.fastq.gz	SB19_S80_L001_R2_001.fastq.gz
SB199	B199	Internal	Belgium	Home	BE3	Belgium_Home	2017-09-21	F	Musca domestica	2018-01-11	QIAGEN_III	40	2018-03-16	YES	No	2	Yes			SB199_S100_L001_R1_001.fastq.gz	SB199_S100_L001_R2_001.fastq.gz	NA	NA
SB20	B20	Internal	Belgium	Home	BE3	Belgium_Home	2017-08-04	F	Musca domestica	2018-02-02	QIAGEN_II	31	2018-03-12	YES	YES	1	Yes	3	Yes	SB20_S215_L001_R1_001.fastq.gz	SB20_S215_L001_R2_001.fastq.gz	SB20_S139_L001_R1_001.fastq.gz	SB20_S139_L001_R2_001.fastq.gz
SB201	B201	Internal	Belgium	Home	BE3	Belgium_Home	2017-09-24	F	Musca domestica	2018-01-11	QIAGEN_III	41	2018-03-18	YES	YES	2	Yes	5	Yes	SB201_S123_L001_R1_001.fastq.gz	SB201_S123_L001_R2_001.fastq.gz	SB201_S18_L001_R1_001.fastq.gz	SB201_S18_L001_R2_001.fastq.gz
SB202	B202	Internal	Belgium	Home	BE3	Belgium_Home	2017-08-27	M	Musca domestica	2018-02-05	QIAGEN_II	31	2018-03-12	YES	YES	1	Yes	3	Yes	SB202_S222_L001_R1_001.fastq.gz	SB202_S222_L001_R2_001.fastq.gz	SB202_S132_L001_R1_001.fastq.gz	SB202_S132_L001_R2_001.fastq.gz
SB205	B205	Internal	Belgium	Home	BE3	Belgium_Home	2017-09-04	F	Musca domestica	2018-01-11	QIAGEN_III	41	2018-03-18	YES	No	2	Yes			SB205_S145_L001_R1_001.fastq.gz	SB205_S145_L001_R2_001.fastq.gz	NA	NA
SB208	B208	Internal	Belgium	Farm	BE1	Belgium_Farm	2017-09-23	F	Musca domestica	2018-01-31	QIAGEN_I	26	2018-03-06	YES	YES	1	Yes	3	Yes	SB208_S128_L001_R1_001.fastq.gz	SB208_S128_L001_R2_001.fastq.gz	SB208_S101_L001_R1_001.fastq.gz	SB208_S101_L001_R2_001.fastq.gz
SB210	B210	Internal	Belgium	Farm	BE1	Belgium_Farm	2017-09-23	M	Musca domestica	2018-01-10	QIAGEN_II	37	2018-03-15	YES	No	2	Yes			SB210_S127_L001_R1_001.fastq.gz	SB210_S127_L001_R2_001.fastq.gz	NA	NA
SB211	B211	Internal	Belgium	Farm	BE1	Belgium_Farm	2017-09-23	F	Musca domestica	2017-11-21	QIAGEN_I	22	2018-03-02	YES	YES	1	Yes	3	Yes	SB211_S23_L001_R1_001.fastq.gz	SB211_S23_L001_R2_001.fastq.gz	SB211_S4_L001_R1_001.fastq.gz	SB211_S4_L001_R2_001.fastq.gz
SB212	B212	Internal	Belgium	Farm	BE1	Belgium_Farm	2017-09-23	M	Musca domestica	2018-01-31	QIAGEN_I	26	2018-03-06	YES	YES	2	Yes	3	Yes	SB212_S229_L001_R1_001.fastq.gz	SB212_S229_L001_R2_001.fastq.gz	SB212_S110_L001_R1_001.fastq.gz	SB212_S110_L001_R2_001.fastq.gz
SB214	B214	Internal	Belgium	Farm	BE1	Belgium_Farm	2017-09-23	F	Musca domestica	2017-11-21	QIAGEN_I	22	2018-03-02	YES	YES	1	Yes	3	Yes	SB214_S24_L001_R1_001.fastq.gz	SB214_S24_L001_R2_001.fastq.gz	SB214_S12_L001_R1_001.fastq.gz	SB214_S12_L001_R2_001.fastq.gz
SB216	B216	Internal	Belgium	Farm	BE1	Belgium_Farm	2017-09-23	F	Musca domestica	2018-01-10	QIAGEN_II	37	2018-03-15	YES	YES	2	Yes	5	Yes	SB216_S137_L001_R1_001.fastq.gz	SB216_S137_L001_R2_001.fastq.gz	SB216_S19_L001_R1_001.fastq.gz	SB216_S19_L001_R2_001.fastq.gz
SB222	B222	Internal	Belgium	Farm	BE1	Belgium_Farm	2017-09-23	F	Musca domestica	2018-01-10	QIAGEN_II	37	2018-03-15	YES	YES	2	Yes	5	Yes	SB222_S148_L001_R1_001.fastq.gz	SB222_S148_L001_R2_001.fastq.gz	SB222_S20_L001_R1_001.fastq.gz	SB222_S20_L001_R2_001.fastq.gz
SB223	B223	Internal	Belgium	Farm	BE1	Belgium_Farm	2017-09-23	F	Musca domestica	2018-01-10	QIAGEN_II	37	2018-03-15	YES	YES	2	Yes	5	Yes	SB223_S160_L001_R1_001.fastq.gz	SB223_S160_L001_R2_001.fastq.gz	SB223_S21_L001_R1_001.fastq.gz	SB223_S21_L001_R2_001.fastq.gz
SB224	B224	Internal	Belgium	Farm	BE2	Belgium_Farm	2017-09-23	F	Musca domestica	2018-01-31	MOBIO	27	2018-03-07	YES	YES	1	Yes	3	Yes	SB224_S140_L001_R1_001.fastq.gz	SB224_S140_L001_R2_001.fastq.gz	SB224_S69_L001_R1_001.fastq.gz	SB224_S69_L001_R2_001.fastq.gz
SB225	B225	Internal	Belgium	Farm	BE2	Belgium_Farm	2017-09-23	F	Musca domestica	2018-01-31	MOBIO	27	2018-03-07	YES	NO	1	Yes			SB225_S141_L001_R1_001.fastq.gz	SB225_S141_L001_R2_001.fastq.gz	NA	NA
SB226	B226	Internal	Belgium	Farm	BE2	Belgium_Farm	2017-09-23	M	Musca domestica	2018-01-31	MOBIO	27	2018-03-07	YES	NO	1	Yes			SB226_S146_L001_R1_001.fastq.gz	SB226_S146_L001_R2_001.fastq.gz	NA	NA
SB227	B227	Internal	Belgium	Farm	BE2	Belgium_Farm	2017-09-23	M	Musca domestica	2018-01-31	MOBIO	27	2018-03-07	YES	YES	1	Yes	3	Yes	SB227_S147_L001_R1_001.fastq.gz	SB227_S147_L001_R2_001.fastq.gz	SB227_S70_L001_R1_001.fastq.gz	SB227_S70_L001_R2_001.fastq.gz
SB228	B228	Internal	Belgium	Farm	BE2	Belgium_Farm	2017-09-23	F	Musca domestica	2018-01-31	MOBIO	27	2018-03-07	YES	YES	1	Yes	3	Yes	SB228_S142_L001_R1_001.fastq.gz	SB228_S142_L001_R2_001.fastq.gz	SB228_S85_L001_R1_001.fastq.gz	SB228_S85_L001_R2_001.fastq.gz
SB23	B23	Internal	Belgium	Home	BE3	Belgium_Home	2017-07-17	M	Musca domestica	2018-01-31	MOBIO	27	2018-03-07	YES	NO	1	Yes			SB23_S149_L001_R1_001.fastq.gz	SB23_S149_L001_R2_001.fastq.gz	NA	NA
SB230	B230	Internal	Belgium	Farm	BE2	Belgium_Farm	2017-09-23	F	Musca domestica	2017-11-22	QIAGEN_I	21	2018-01-23	YES	YES	1	Yes	3	Yes	SB230_S1_L001_R1_001.fastq.gz	SB230_S1_L001_R2_001.fastq.gz	SB230Y_S1_L001_R1_001.fastq.gz	SB230Y_S1_L001_R2_001.fastq.gz
SB231	B231	Internal	Belgium	Farm	BE2	Belgium_Farm	2017-09-23	F	Musca domestica	2017-11-22	QIAGEN_I	22	2018-03-02	YES	YES	1	Yes	5	No	SB231_S27_L001_R1_001.fastq.gz	SB231_S27_L001_R2_001.fastq.gz	SB231_S160_L001_R1_001.fastq.gz	SB231_S160_L001_R2_001.fastq.gz
SB252	B252	Internal	Belgium	Farm	BE2	Belgium_Farm	2017-09-23	F	Musca domestica	2017-11-28	QIAGEN_I	22	2018-03-02	YES	NO	1	Yes			SB252_S33_L001_R1_001.fastq.gz	SB252_S33_L001_R2_001.fastq.gz	NA	NA
SB254	B254	Internal	Belgium	Farm	BE3	Belgium_Farm	2017-09-23	M	Musca domestica	2018-01-11	QIAGEN_III	40	2018-03-16	YES	YES	4	Yes	5	Yes	SB254_S318_L001_R1_001.fastq.gz	SB254_S318_L001_R2_001.fastq.gz	SB254_S22_L001_R1_001.fastq.gz	SB254_S22_L001_R2_001.fastq.gz
SB257	B257	Internal	Belgium	Farm	BE3	Belgium_Farm	2017-09-23	F	Musca domestica	2018-02-05	QIAGEN_II	31	2018-03-12	YES	YES	1	Yes	3	Yes	SB257_S225_L001_R1_001.fastq.gz	SB257_S225_L001_R2_001.fastq.gz	SB257_S160_L001_R1_001.fastq.gz	SB257_S160_L001_R2_001.fastq.gz
SB258	B258	Internal	Belgium	Farm	BE3	Belgium_Farm	2017-09-23	M	Musca domestica	2018-01-11	QIAGEN_III	40	2018-03-16	YES	YES	2	Yes	5	Yes	SB258_S144_L001_R1_001.fastq.gz	SB258_S144_L001_R2_001.fastq.gz	SB258_S23_L001_R1_001.fastq.gz	SB258_S23_L001_R2_001.fastq.gz
SB260	B260	Internal	Belgium	Farm	BE3	Belgium_Farm	2017-09-23	F	Musca domestica	2018-02-05	QIAGEN_II	31	2018-03-12	YES	YES	1	Yes	3	Yes	SB260_S226_L001_R1_001.fastq.gz	SB260_S226_L001_R2_001.fastq.gz	SB260_S170_L001_R1_001.fastq.gz	SB260_S170_L001_R2_001.fastq.gz
SB261	B261	Internal	Belgium	Farm	BE3	Belgium_Farm	2017-09-23	M	Musca domestica	2018-01-11	QIAGEN_III	40	2018-03-16	YES	YES	2	Yes	5	Yes	SB261_S155_L001_R1_001.fastq.gz	SB261_S155_L001_R2_001.fastq.gz	SB261_S24_L001_R1_001.fastq.gz	SB261_S24_L001_R2_001.fastq.gz
SB262	B262	Internal	Belgium	Farm	BE3	Belgium_Farm	2017-09-23	F	Musca domestica	2017-11-22	QIAGEN_I	22	2018-03-02	YES	YES	2	Yes	3	Yes	SB262_S13_L001_R1_001.fastq.gz	SB262_S13_L001_R2_001.fastq.gz	SB262_S30_L001_R1_001.fastq.gz	SB262_S30_L001_R2_001.fastq.gz
SB263	B263	Internal	Belgium	Farm	BE3	Belgium_Farm	2017-09-23	F	Musca domestica	2018-01-10	QIAGEN_III	40	2018-03-16	YES	YES	4	Yes	5	Yes	SB263_S317_L001_R1_001.fastq.gz	SB263_S317_L001_R2_001.fastq.gz	SB263_S25_L001_R1_001.fastq.gz	SB263_S25_L001_R2_001.fastq.gz
SB264	B264	Internal	Belgium	Farm	BE3	Belgium_Farm	2017-09-23	M	Musca domestica	2018-02-05	QIAGEN_II	31	2018-03-12	YES	YES	1	Yes	3	Yes	SB264_S227_L001_R1_001.fastq.gz	SB264_S227_L001_R2_001.fastq.gz	SB264_S181_L001_R1_001.fastq.gz	SB264_S181_L001_R2_001.fastq.gz
SB266	B266	Internal	Belgium	Farm	BE3	Belgium_Farm	2017-09-23	F	Musca domestica	2018-01-10	QIAGEN_III	40	2018-03-16	YES	No	2	Yes			SB266_S142_L001_R1_001.fastq.gz	SB266_S142_L001_R2_001.fastq.gz	NA	NA
SB267	B267	Internal	Belgium	Farm	BE3	Belgium_Farm	2017-09-23	M	Musca domestica	2018-02-05	QIAGEN_II	31	2018-03-12	YES	YES	1	Yes	3	Yes	SB267_S228_L001_R1_001.fastq.gz	SB267_S228_L001_R2_001.fastq.gz	SB267_S192_L001_R1_001.fastq.gz	SB267_S192_L001_R2_001.fastq.gz
SB268	B268	Internal	Belgium	Farm	BE3	Belgium_Farm	2017-09-23	F	Musca domestica	2018-01-10	QIAGEN_III	40	2018-03-16	YES	YES	2	Yes	5	Yes	SB268_S153_L001_R1_001.fastq.gz	SB268_S153_L001_R2_001.fastq.gz	SB268_S26_L001_R1_001.fastq.gz	SB268_S26_L001_R2_001.fastq.gz
SB269	B269	Internal	Belgium	Farm	BE3	Belgium_Farm	2017-09-23	F	Musca domestica	2018-01-10	QIAGEN_II	38	2018-03-16	YES	YES	2	Yes	5	Yes	SB269_S106_L001_R1_001.fastq.gz	SB269_S106_L001_R2_001.fastq.gz	SB269_S27_L001_R1_001.fastq.gz	SB269_S27_L001_R2_001.fastq.gz
SB27	B27	Internal	Belgium	Home	BE3	Belgium_Home	2017-07-06	F	Musca domestica	2017-11-21	QIAGEN_I	22	2018-03-02	YES	YES	1	Yes	3	Yes	SB27_S19_L001_R1_001.fastq.gz	SB27_S19_L001_R2_001.fastq.gz	SB27_S39_L001_R1_001.fastq.gz	SB27_S39_L001_R2_001.fastq.gz
SB270	B270	Internal	Belgium	Farm	BE3	Belgium_Farm	2017-09-23	F	Musca domestica	2018-01-10	QIAGEN_III	40	2018-03-16	YES	No	2	Yes			SB270_S165_L001_R1_001.fastq.gz	SB270_S165_L001_R2_001.fastq.gz	NA	NA
SB272	B272	Internal	Belgium	Farm	BE3	Belgium_Farm	2017-09-23	F	Musca domestica	2018-01-10	QIAGEN_III	40	2018-03-16	YES	No	2	Yes			SB272_S98_L001_R1_001.fastq.gz	SB272_S98_L001_R2_001.fastq.gz	NA	NA
SB276	B276	Internal	Belgium	Farm	BE3	Belgium_Farm	2017-09-23	M	Musca domestica	2018-02-05	QIAGEN_II	31	2018-03-12	YES	YES	1	Yes	3	Yes	SB276_S229_L001_R1_001.fastq.gz	SB276_S229_L001_R2_001.fastq.gz	SB276_S202_L001_R1_001.fastq.gz	SB276_S202_L001_R2_001.fastq.gz
SB279	B279	Internal	Belgium	Farm	BE3	Belgium_Farm	2017-09-23	F	Musca domestica	2017-11-22	QIAGEN_I	22	2018-03-02	YES	YES	1	Yes	3	Yes	SB279_S25_L001_R1_001.fastq.gz	SB279_S25_L001_R2_001.fastq.gz	SB279_S21_L001_R1_001.fastq.gz	SB279_S21_L001_R2_001.fastq.gz
SB283	B283	Internal	Belgium	Farm	BE3	Belgium_Farm	2017-09-23	F	Musca domestica	2017-11-28	QIAGEN_I	22	2018-03-02	YES	YES	1	Yes	3	Yes	SB283_S34_L001_R1_001.fastq.gz	SB283_S34_L001_R2_001.fastq.gz	SB283_S41_L001_R1_001.fastq.gz	SB283_S41_L001_R2_001.fastq.gz
SB293	B293	Internal	Belgium	Farm	BE1	Belgium_Farm	2017-09-23	F	Musca domestica	2018-01-10	QIAGEN_II	37	2018-03-15	YES	YES	2	Yes	5	Yes	SB293_S171_L001_R1_001.fastq.gz	SB293_S171_L001_R2_001.fastq.gz	SB293_S28_L001_R1_001.fastq.gz	SB293_S28_L001_R2_001.fastq.gz
SB294	B294	Internal	Belgium	Farm	BE1	Belgium_Farm	2017-09-23	F	Musca domestica	2018-01-10	QIAGEN_II	38	2018-03-16	YES	YES	2	Yes	5	Yes	SB294_S105_L001_R1_001.fastq.gz	SB294_S105_L001_R2_001.fastq.gz	SB294_S29_L001_R1_001.fastq.gz	SB294_S29_L001_R2_001.fastq.gz
SB301	B301	Internal	Belgium	Farm	BE1	Belgium_Farm	2017-09-23	F	Musca domestica	2018-01-10	QIAGEN_II	38	2018-03-16	YES	YES	2	Yes	5	Yes	SB301_S116_L001_R1_001.fastq.gz	SB301_S116_L001_R2_001.fastq.gz	SB301_S30_L001_R1_001.fastq.gz	SB301_S30_L001_R2_001.fastq.gz
SB303	B303	Internal	Belgium	Farm	BE1	Belgium_Farm	2017-09-23	M	Musca domestica	2018-01-31	QIAGEN_I	26	2018-03-06	YES	YES	2	Yes	3	Yes	SB303_S236_L001_R1_001.fastq.gz	SB303_S236_L001_R2_001.fastq.gz	SB303_S115_L001_R1_001.fastq.gz	SB303_S115_L001_R2_001.fastq.gz
SB304	B304	Internal	Belgium	Farm	BE1	Belgium_Farm	2017-09-23	M	Musca domestica	2018-01-31	QIAGEN_I	26	2018-03-06	YES	YES	1	Yes	3	Yes	SB304_S131_L001_R1_001.fastq.gz	SB304_S131_L001_R2_001.fastq.gz	SB304_S122_L001_R1_001.fastq.gz	SB304_S122_L001_R2_001.fastq.gz
SB306	B306	Internal	Belgium	Farm	BE1	Belgium_Farm	2017-09-23	F	Musca domestica	2018-02-02	QIAGEN_II	30	2018-03-12	YES	NO	1	Yes			SB306_S198_L001_R1_001.fastq.gz	SB306_S198_L001_R2_001.fastq.gz	NA	NA
SB307	B307	Internal	Belgium	Farm	BE1	Belgium_Farm	2017-09-23	F	Musca domestica	2017-11-28	QIAGEN_I	22	2018-03-02	YES	YES	1	Yes	3	Yes	SB307_S35_L001_R1_001.fastq.gz	SB307_S35_L001_R2_001.fastq.gz	SB307_S49_L001_R1_001.fastq.gz	SB307_S49_L001_R2_001.fastq.gz
SB309	B309	Internal	Belgium	Farm	BE1	Belgium_Farm	2017-09-23	F	Musca domestica	2018-02-02	QIAGEN_II	30	2018-03-12	YES	YES	1	Yes	3	Yes	SB309_S199_L001_R1_001.fastq.gz	SB309_S199_L001_R2_001.fastq.gz	SB309_S137_L001_R1_001.fastq.gz	SB309_S137_L001_R2_001.fastq.gz
SB310	B310	Internal	Belgium	Farm	BE1	Belgium_Farm	2017-09-23	M	Musca domestica	2018-01-31	QIAGEN_I	26	2018-03-06	YES	YES	1	Yes	3	Yes	SB310_S132_L001_R1_001.fastq.gz	SB310_S132_L001_R2_001.fastq.gz	SB310_S68_L001_R1_001.fastq.gz	SB310_S68_L001_R2_001.fastq.gz
SB314	B314	Internal	Belgium	Home	BE1	Belgium_Home	2017-09-23	M	Musca domestica	2018-01-31	QIAGEN_I	26	2018-03-06	YES	No	1	Yes			SB314_S124_L001_R1_001.fastq.gz	SB314_S124_L001_R2_001.fastq.gz	NA	NA
SB316	B316	Internal	Belgium	Home	BE1	Belgium_Home	2017-10-22	M	Musca domestica	2018-01-31	QIAGEN_I	26	2018-03-06	YES	No	1	Yes			SB316_S125_L001_R1_001.fastq.gz	SB316_S125_L001_R2_001.fastq.gz	NA	NA
SB33	B33	Internal	Belgium	Home	BE3	Belgium_Home	2017-07-13	F	Musca domestica	2018-05-18	QIAGEN_II	43	2018-05-18	YES	YES	2	Yes	3	Yes	SB33_S205_L001_R1_001.fastq.gz	SB33_S205_L001_R2_001.fastq.gz	SB33_S87_L001_R1_001.fastq.gz	SB33_S87_L001_R2_001.fastq.gz
SB37	B37	Internal	Belgium	Hospital	BE1	Belgium_Hospital	2017-07-20	F	Musca domestica	2017-12-13	QIAGEN_I	21	2018-01-23	YES	YES	1	Yes	3	Yes	SB37_S12_L001_R1_001.fastq.gz	SB37_S12_L001_R2_001.fastq.gz	SB37_S38_L001_R1_001.fastq.gz	SB37_S38_L001_R2_001.fastq.gz
SB39	B39	Internal	Belgium	Home	BE3	Belgium_Home	2017-06-20	F	Musca domestica	2018-02-02	QIAGEN_II	31	2018-03-12	YES	NO	1	Yes			SB39_S216_L001_R1_001.fastq.gz	SB39_S216_L001_R2_001.fastq.gz	NA	NA
SB40	B40	Internal	Belgium	Home	BE3	Belgium_Home	2017-06-11	M	Musca domestica	2018-01-31	MOBIO	27	2018-03-07	YES	No	1	Yes			SB40_S150_L001_R1_001.fastq.gz	SB40_S150_L001_R2_001.fastq.gz	NA	NA
SB41	B41	Internal	Belgium	Home	BE3	Belgium_Home	2017-07-16	F	Musca domestica	2018-02-02	QIAGEN_II	31	2018-03-12	YES	YES	1	Yes	3	Yes	SB41_S217_L001_R1_001.fastq.gz	SB41_S217_L001_R2_001.fastq.gz	SB41_S159_L001_R1_001.fastq.gz	SB41_S159_L001_R2_001.fastq.gz
SB43	B43	Internal	Belgium	Home	BE3	Belgium_Home	2017-07-08	M	Musca domestica	2018-02-05	QIAGEN_II	31	2018-03-12	YES	YES	1	Yes	3	Yes	SB43_S221_L001_R1_001.fastq.gz	SB43_S221_L001_R2_001.fastq.gz	SB43_S201_L001_R1_001.fastq.gz	SB43_S201_L001_R2_001.fastq.gz
SB46	B46	Internal	Belgium	Hospital	BE1	Belgium_Hospital	2017-07-12	F	Musca domestica	2017-12-13	QIAGEN_I	21	2018-01-23	YES	YES	1	Yes	3	Yes	SB46_S13_L001_R1_001.fastq.gz	SB46_S13_L001_R2_001.fastq.gz	SB46_S47_L001_R1_001.fastq.gz	SB46_S47_L001_R2_001.fastq.gz
SB49	B49	Internal	Belgium	Home	BE2	Belgium_Home	2017-07-17	F	Musca domestica	2017-12-12	QIAGEN_I	21	2018-01-23	YES	YES	1	Yes	3	Yes	SB49_S11_L001_R1_001.fastq.gz	SB49_S11_L001_R2_001.fastq.gz	SB49_S19_L001_R1_001.fastq.gz	SB49_S19_L001_R2_001.fastq.gz
SB50	B50	Internal	Belgium	Home	BE2	Belgium_Home	2017-07-19	F	Musca domestica	2017-12-13	QIAGEN_II	34	2018-03-14	YES	No	2	Yes			SB50_S14_L001_R1_001.fastq.gz	SB50_S14_L001_R2_001.fastq.gz	NA	NA
SB51	B51	Internal	Belgium	Home	BE2	Belgium_Home	2017-07-20	M	Musca domestica	2018-01-31	QIAGEN_I	26	2018-03-06	YES	No	1	Yes			SB51_S134_L001_R1_001.fastq.gz	SB51_S134_L001_R2_001.fastq.gz	NA	NA
SB52	B52	Internal	Belgium	Home	BE2	Belgium_Home	2017-08-02	M	Musca domestica	2018-01-31	MOBIO	27	2018-03-07	YES	NO	1	Yes			SB52_S136_L001_R1_001.fastq.gz	SB52_S136_L001_R2_001.fastq.gz	NA	NA
SB53	B53	Internal	Belgium	Home	BE2	Belgium_Home	2017-08-07	F	Musca domestica	2017-12-13	QIAGEN_II	34	2018-03-14	YES	No	2	Yes			SB53_S26_L001_R1_001.fastq.gz	SB53_S26_L001_R2_001.fastq.gz	NA	NA
SB54	B54	Internal	Belgium	Home	BE2	Belgium_Home	2017-08-04	F	Musca domestica	2018-02-02	QIAGEN_II	30	2018-03-12	YES	NO	1	Yes			SB54_S208_L001_R1_001.fastq.gz	SB54_S208_L001_R2_001.fastq.gz	NA	NA
SB55	B55	Internal	Belgium	Home	BE2	Belgium_Home	2017-07-24	M	Musca domestica	2018-01-31	MOBIO	27	2018-03-07	YES	No	2	Yes			SB55_S243_L001_R1_001.fastq.gz	SB55_S243_L001_R2_001.fastq.gz	NA	NA
SB56	B56	Internal	Belgium	Home	BE1	Belgium_Home	2017-07-11	M	Musca domestica	2018-01-31	QIAGEN_I	26	2018-03-06	YES	YES	1	Yes	3	Yes	SB56_S120_L001_R1_001.fastq.gz	SB56_S120_L001_R2_001.fastq.gz	SB56_S92_L001_R1_001.fastq.gz	SB56_S92_L001_R2_001.fastq.gz
SB58	B58	Internal	Belgium	Home	BE2	Belgium_Home	2017-07-31	F	Musca domestica	2018-02-02	QIAGEN_II	30	2018-03-12	YES	NO	1	Yes			SB58_S209_L001_R1_001.fastq.gz	SB58_S209_L001_R2_001.fastq.gz	NA	NA
SB63	B63	Internal	Belgium	Home	BE2	Belgium_Home	2017-08-02	M	Musca domestica	2018-01-31	MOBIO	27	2018-03-07	YES	NO	2	Yes			SB63_S184_L001_R1_001.fastq.gz	SB63_S184_L001_R2_001.fastq.gz	NA	NA
SB64	B64	Internal	Belgium	Home	BE2	Belgium_Home	2017-07-20	M	Musca domestica	2018-01-31	MOBIO	27	2018-03-07	YES	YES	1	Yes	3	Yes	SB64_S139_L001_R1_001.fastq.gz	SB64_S139_L001_R2_001.fastq.gz	SB64_S123_L001_R1_001.fastq.gz	SB64_S123_L001_R2_001.fastq.gz
SB65	B65	Internal	Belgium	Home	BE2	Belgium_Home	2017-07-31	F	Musca domestica	2018-02-02	QIAGEN_II	31	2018-03-12	YES	NO	1	Yes			SB65_S211_L001_R1_001.fastq.gz	SB65_S211_L001_R2_001.fastq.gz	NA	NA
SB66	B66	Internal	Belgium	Hospital	BE1	Belgium_Hospital	2017-07-12	F	Musca domestica	2018-02-02	QIAGEN_II	30	2018-03-12	YES	YES	1	Yes	3	Yes	SB66_S202_L001_R1_001.fastq.gz	SB66_S202_L001_R2_001.fastq.gz	SB66_S167_L001_R1_001.fastq.gz	SB66_S167_L001_R2_001.fastq.gz
SB70	B70	Internal	Belgium	Hospital	BE1	Belgium_Hospital	2017-08-14	M	Musca domestica	2018-02-02	QIAGEN_II	30	2018-03-12	YES	YES	1	Yes	3	Yes	SB70_S206_L001_R1_001.fastq.gz	SB70_S206_L001_R2_001.fastq.gz	SB70_S130_L001_R1_001.fastq.gz	SB70_S130_L001_R2_001.fastq.gz
SB71	B71	Internal	Belgium	Hospital	BE1	Belgium_Hospital	2017-07-07	F	Musca domestica	2018-02-02	QIAGEN_II	30	2018-03-12	YES	YES	1	Yes	3	Yes	SB71_S203_L001_R1_001.fastq.gz	SB71_S203_L001_R2_001.fastq.gz	SB71_S178_L001_R1_001.fastq.gz	SB71_S178_L001_R2_001.fastq.gz
SB75	B75	Internal	Belgium	Hospital	BE1	Belgium_Hospital	2017-08-09	M	Musca domestica	2018-02-02	QIAGEN_II	30	2018-03-12	YES	YES	1	Yes	3	Yes	SB75_S207_L001_R1_001.fastq.gz	SB75_S207_L001_R2_001.fastq.gz	SB75_S138_L001_R1_001.fastq.gz	SB75_S138_L001_R2_001.fastq.gz
SB78	B78	Internal	Belgium	Home	BE3	Belgium_Home	2017-08-20	F	Musca domestica	2018-02-05	QIAGEN_II	31	2018-03-12	YES	YES	2	Yes	3	Yes	SB78_S214_L001_R1_001.fastq.gz	SB78_S214_L001_R2_001.fastq.gz	SB78_S180_L001_R1_001.fastq.gz	SB78_S180_L001_R2_001.fastq.gz
SB8	B8	Internal	Belgium	Hospital	BE1	Belgium_Hospital	2017-07-20	F	Musca domestica	2018-02-02	QIAGEN_II	30	2018-03-12	YES	YES	1	Yes	3	Yes	SB8_S200_L001_R1_001.fastq.gz	SB8_S200_L001_R2_001.fastq.gz	SB8_S148_L001_R1_001.fastq.gz	SB8_S148_L001_R2_001.fastq.gz
SB80	B80	Internal	Belgium	Home	BE3	Belgium_Home	2017-08-20	F	Musca domestica	2018-02-05	QIAGEN_II	31	2018-03-12	YES	YES	1	Yes	3	Yes	SB80_S220_L001_R1_001.fastq.gz	SB80_S220_L001_R2_001.fastq.gz	SB80_S191_L001_R1_001.fastq.gz	SB80_S191_L001_R2_001.fastq.gz
SB82	B82	Internal	Belgium	Hospital	BE1	Belgium_Hospital	2017-08-18	F	Musca domestica	2017-12-13	QIAGEN_II	34	2018-03-14	YES	YES	2	Yes	3	Yes	SB82_S38_L001_R1_001.fastq.gz	SB82_S38_L001_R2_001.fastq.gz	SB82_S236_L001_R1_001.fastq.gz	SB82_S236_L001_R2_001.fastq.gz
SB83	B83	Internal	Belgium	Hospital	BE1	Belgium_Hospital	2017-08-18	F	Musca domestica	2018-02-02	QIAGEN_II	30	2018-03-12	YES	YES	1	Yes	3	Yes	SB83_S204_L001_R1_001.fastq.gz	SB83_S204_L001_R2_001.fastq.gz	SB83_S189_L001_R1_001.fastq.gz	SB83_S189_L001_R2_001.fastq.gz
SB86	B86	Internal	Belgium	Home	BE3	Belgium_Home	2017-08-20	F	Musca domestica	2018-01-11	QIAGEN_III	40	2018-03-16	YES	YES	2	Yes	5	Yes	SB86_S167_L001_R1_001.fastq.gz	SB86_S167_L001_R2_001.fastq.gz	SB86_S31_L001_R1_001.fastq.gz	SB86_S31_L001_R2_001.fastq.gz
SB87	B87	Internal	Belgium	Hospital	BE1	Belgium_Hospital	2017-08-18	F	Musca domestica	2018-02-02	QIAGEN_II	30	2018-03-12	YES	NO	1	Yes			SB87_S205_L001_R1_001.fastq.gz	SB87_S205_L001_R2_001.fastq.gz	NA	NA
SB88	B88	Internal	Belgium	Home	BE3	Belgium_Home	2017-08-20	F	Musca domestica	2018-01-11	QIAGEN_III	40	2018-03-16	YES	YES	2	Yes	5	Yes	SB88_S178_L001_R1_001.fastq.gz	SB88_S178_L001_R2_001.fastq.gz	SB88_S32_L001_R1_001.fastq.gz	SB88_S32_L001_R2_001.fastq.gz
SB89	B89	Internal	Belgium	Home	BE2	Belgium_Home	2017-07-28	F	Musca domestica	2018-01-31	QIAGEN_I	26	2018-03-06	YES	YES	1	Yes	3	Yes	SB89_S133_L001_R1_001.fastq.gz	SB89_S133_L001_R2_001.fastq.gz	SB89_S78_L001_R1_001.fastq.gz	SB89_S78_L001_R2_001.fastq.gz
SB98	B98	Internal	Belgium	Home	BE1	Belgium_Home	2017-08-08	F	Musca domestica	2017-12-19	QIAGEN_I	21	2018-01-23	YES	YES	1	Yes	3	Yes	SB98_S14_L001_R1_001.fastq.gz	SB98_S14_L001_R2_001.fastq.gz	SB98_S52_L001_R1_001.fastq.gz	SB98_S52_L001_R2_001.fastq.gz
SB99	B99	Internal	Belgium	Home	BE1	Belgium_Home	2017-08-08	M	Musca domestica	2018-01-31	QIAGEN_I	26	2018-03-06	YES	No	1	Yes			SB99_S121_L001_R1_001.fastq.gz	SB99_S121_L001_R2_001.fastq.gz	NA	NA
SBX104	HY	Internal	Belgium	Home	BE4	Belgium_Home	2016-08-28	X	Musca domestica	2017-01-19	MOBIO	45	2017-01-19	YES	No	6	Yes			SBX104_S42_L001_R1_001.fastq.gz	SBX104_S42_L001_R2_001.fastq.gz	NA	NA
SBX105	JN	Internal	Belgium	Home	BE4	Belgium_Home	2016-08-16	X	Musca domestica	2016-11-09	MOBIO	44	2016-11-09	YES	No	6	Yes			SBX105_S43_L001_R1_001.fastq.gz	SBX105_S43_L001_R2_001.fastq.gz	NA	NA
SBX106	LM	Internal	Belgium	Home	BE3	Belgium_Home	2016-10-16	X	Musca domestica	2017-01-19	MOBIO	45	2017-01-19	YES	No	6	Yes			SBX106_S44_L001_R1_001.fastq.gz	SBX106_S44_L001_R2_001.fastq.gz	NA	NA
SBX107	LN	Internal	Belgium	Home	BE3	Belgium_Home	2016-10-09	X	Musca domestica	2017-01-19	MOBIO	45	2017-01-19	YES	No	6	Yes			SBX107_S45_L001_R1_001.fastq.gz	SBX107_S45_L001_R2_001.fastq.gz	NA	NA
SBX109	LR	Internal	Belgium	Home	BE3	Belgium_Home	2016-10-11	X	Musca domestica	2017-01-19	MOBIO	45	2017-01-19	YES	No	6	Yes			SBX109_S47_L001_R1_001.fastq.gz	SBX109_S47_L001_R2_001.fastq.gz	NA	NA
SBX122	DN	Internal	Belgium	Hospital	BE1	Belgium_Hospital	2016-08-05	X	Musca domestica	2016-11-09	MOBIO	44	2016-11-09	YES	No	6	Yes			SBX122_S56_L001_R1_001.fastq.gz	SBX122_S56_L001_R2_001.fastq.gz	NA	NA
SBX129	IX	Internal	Belgium	Hospital	BE1	Belgium_Hospital	2016-09-07	X	Musca domestica	2016-11-09	MOBIO	44	2016-11-09	YES	No	6	Yes			SBX129_S59_L001_R1_001.fastq.gz	SBX129_S59_L001_R2_001.fastq.gz	NA	NA
SBX99	DZ	Internal	Belgium	Home	BE4	Belgium_Home	2016-08-06	X	Musca domestica	2016-11-09	MOBIO	44	2016-11-09	YES	No	6	Yes			SBX99_S37_L001_R1_001.fastq.gz	SBX99_S37_L001_R2_001.fastq.gz	NA	NA
SL320	L320	Internal	Lab	Lab	Lab	Lab	2018-02-20	F	Musca domestica	2018-03-06	QIAGEN_III	41	2018-03-18	YES	No	2	Yes			SL320_S181_L001_R1_001.fastq.gz	SL320_S181_L001_R2_001.fastq.gz	NA	NA
SL321	L321	Internal	Lab	Lab	Lab	Lab	2018-02-20	M	Musca domestica	2018-03-09	QIAGEN_III	42	2018-03-19	YES	No	2	Yes			SL321_S182_L001_R1_001.fastq.gz	SL321_S182_L001_R2_001.fastq.gz	NA	NA
SL323	L323	Internal	Lab	Lab	Lab	Lab	2018-02-20	F	Musca domestica	2018-03-06	QIAGEN_III	41	2018-03-18	YES	No	2	Yes			SL323_S103_L001_R1_001.fastq.gz	SL323_S103_L001_R2_001.fastq.gz	NA	NA
SL328	L328	Internal	Lab	Lab	Lab	Lab	2018-02-20	F	Musca domestica	2018-03-08	QIAGEN_III	42	2018-03-19	YES	No	2	Yes			SL328_S159_L001_R1_001.fastq.gz	SL328_S159_L001_R2_001.fastq.gz	NA	NA
SR108	R108	Internal	Rwanda	Hospital	RW2	Rwanda_Hospital	2017-08-30	F	Musca domestica	2017-12-05	QIAGEN_I	21	2018-01-23	YES	YES	1	Yes	3	Yes	SR108_S5_L001_R1_001.fastq.gz	SR108_S5_L001_R2_001.fastq.gz	SR108_S37_L001_R1_001.fastq.gz	SR108_S37_L001_R2_001.fastq.gz
SR117	R117	Internal	Rwanda	Hospital	RW2	Rwanda_Hospital	2017-08-30	F	Musca domestica	2017-11-29	QIAGEN_II	33	2018-03-13	YES	NO	1	Yes			SR117_S261_L001_R1_001.fastq.gz	SR117_S261_L001_R2_001.fastq.gz	NA	NA
SR139	R139	Internal	Rwanda	Hospital	RW1	Rwanda_Hospital	2017-08-31	F	Musca domestica	2018-01-25	QIAGEN_I	22	2018-03-02	YES	NO	1	Yes			SR139_S38_L001_R1_001.fastq.gz	SR139_S38_L001_R2_001.fastq.gz	NA	NA
SR14	R14	Internal	Rwanda	Hospital	RW2	Rwanda_Hospital	2017-08-25	F	Musca domestica	2018-01-15	QIAGEN_II	39	2018-03-16	YES	No	2	Yes			SR14_S164_L001_R1_001.fastq.gz	SR14_S164_L001_R2_001.fastq.gz	NA	NA
SR143	R143	Internal	Rwanda	Hospital	RW1	Rwanda_Hospital	2017-08-31	F	Musca domestica	2017-12-05	QIAGEN_I	21	2018-01-23	YES	NO	1	Yes			SR143_S6_L001_R1_001.fastq.gz	SR143_S6_L001_R2_001.fastq.gz	NA	NA
SR144	R144	Internal	Rwanda	Hospital	RW1	Rwanda_Hospital	2017-08-31	F	Musca domestica	2018-01-25	QIAGEN_I	22	2018-03-02	YES	NO	1	Yes			SR144_S39_L001_R1_001.fastq.gz	SR144_S39_L001_R2_001.fastq.gz	NA	NA
SR147	R147	Internal	Rwanda	Hospital	RW1	Rwanda_Hospital	2017-08-31	M	Musca domestica	2018-01-25	QIAGEN_I	23	2018-03-04	YES	YES	1	Yes	3	Yes	SR147_S45_L001_R1_001.fastq.gz	SR147_S45_L001_R2_001.fastq.gz	SR147_S61_L001_R1_001.fastq.gz	SR147_S61_L001_R2_001.fastq.gz
SR15	R15	Internal	Rwanda	Hospital	RW2	Rwanda_Hospital	2017-08-25	M	Musca domestica	2018-01-15	QIAGEN_II	38	2018-03-16	YES	No	2	Yes			SR15_S107_L001_R1_001.fastq.gz	SR15_S107_L001_R2_001.fastq.gz	NA	NA
SR150	R150	Internal	Rwanda	Hospital	RW1	Rwanda_Hospital	2017-08-31	F	Musca domestica	2017-12-12	QIAGEN_I	21	2018-01-23	YES	YES	1	Yes	3	Yes	SR150_S10_L001_R1_001.fastq.gz	SR150_S10_L001_R2_001.fastq.gz	SR150Y_S10_L001_R1_001.fastq.gz	SR150Y_S10_L001_R2_001.fastq.gz
SR154	R154	Internal	Rwanda	Farm	RW1	Rwanda_Farm	2017-09-01	F	Musca domestica	2018-02-02	MOBIO	29	2018-03-08	YES	NO	1	Yes			SR154_S182_L001_R1_001.fastq.gz	SR154_S182_L001_R2_001.fastq.gz	NA	NA
SR158	R158	Internal	Rwanda	Farm	RW1	Rwanda_Farm	2017-09-01	M	Musca domestica	2018-01-26	QIAGEN_I	24	2018-03-05	YES	No	1	Yes			SR158_S70_L001_R1_001.fastq.gz	SR158_S70_L001_R2_001.fastq.gz	NA	NA
SR160	R160	Internal	Rwanda	Hospital	RW1	Rwanda_Hospital	2017-09-01	M	Musca domestica	2018-01-25	QIAGEN_I	23	2018-03-04	YES	No	1	Yes			SR160_S46_L001_R1_001.fastq.gz	SR160_S46_L001_R2_001.fastq.gz	NA	NA
SR161	R161	Internal	Rwanda	Hospital	RW1	Rwanda_Hospital	2017-09-01	F	Musca domestica	2018-01-25	QIAGEN_I	23	2018-03-04	YES	No	2	Yes			SR161_S193_L001_R1_001.fastq.gz	SR161_S193_L001_R2_001.fastq.gz	NA	NA
SR162	R162	Internal	Rwanda	Hospital	RW1	Rwanda_Hospital	2017-09-01	M	Musca domestica	2018-01-25	QIAGEN_I	23	2018-03-04	YES	No	1	Yes			SR162_S47_L001_R1_001.fastq.gz	SR162_S47_L001_R2_001.fastq.gz	NA	NA
SR163	R163	Internal	Rwanda	Hospital	RW1	Rwanda_Hospital	2017-09-01	M	Musca domestica	2018-01-25	QIAGEN_I	23	2018-03-04	YES	No	1	Yes			SR163_S48_L001_R1_001.fastq.gz	SR163_S48_L001_R2_001.fastq.gz	NA	NA
SR164	R164	Internal	Rwanda	Hospital	RW1	Rwanda_Hospital	2017-09-01	F	Musca domestica	2018-01-25	QIAGEN_I	23	2018-03-04	YES	No	1	Yes			SR164_S42_L001_R1_001.fastq.gz	SR164_S42_L001_R2_001.fastq.gz	NA	NA
SR165	R165	Internal	Rwanda	Hospital	RW1	Rwanda_Hospital	2017-09-01	F	Musca domestica	2018-01-25	QIAGEN_I	23	2018-03-04	YES	No	1	Yes			SR165_S43_L001_R1_001.fastq.gz	SR165_S43_L001_R2_001.fastq.gz	NA	NA
SR166	R166	Internal	Rwanda	Hospital	RW1	Rwanda_Hospital	2017-09-01	M	Musca domestica	2018-01-25	QIAGEN_I	23	2018-03-04	YES	No	1	Yes			SR166_S49_L001_R1_001.fastq.gz	SR166_S49_L001_R2_001.fastq.gz	NA	NA
SR167	R167	Internal	Rwanda	Hospital	RW1	Rwanda_Hospital	2017-09-01	F	Musca domestica	2018-01-25	QIAGEN_I	23	2018-03-04	YES	YES	1	Yes	3	Yes	SR167_S44_L001_R1_001.fastq.gz	SR167_S44_L001_R2_001.fastq.gz	SR167_S55_L001_R1_001.fastq.gz	SR167_S55_L001_R2_001.fastq.gz
SR168	R168	Internal	Rwanda	Hospital	RW1	Rwanda_Hospital	2017-09-01	F	Musca domestica	2018-02-01	MOBIO	27	2018-03-07	YES	No	1	Yes			SR168_S151_L001_R1_001.fastq.gz	SR168_S151_L001_R2_001.fastq.gz	NA	NA
SR17	R17	Internal	Rwanda	Hospital	RW2	Rwanda_Hospital	2017-08-25	F	Musca domestica	2018-01-15	QIAGEN_II	39	2018-03-16	YES	No	2	Yes			SR17_S175_L001_R1_001.fastq.gz	SR17_S175_L001_R2_001.fastq.gz	NA	NA
SR171	R171	Internal	Rwanda	Hospital	RW1	Rwanda_Hospital	2017-09-01	M	Musca domestica	2018-01-25	QIAGEN_I	23	2018-03-04	YES	No	1	Yes			SR171_S50_L001_R1_001.fastq.gz	SR171_S50_L001_R2_001.fastq.gz	NA	NA
SR172	R172	Internal	Rwanda	Farm	RW1	Rwanda_Farm	2017-09-02	F	Musca domestica	2018-01-19	QIAGEN_II	37	2018-03-15	YES	No	2	Yes			SR172_S92_L001_R1_001.fastq.gz	SR172_S92_L001_R2_001.fastq.gz	NA	NA
SR174	R174	Internal	Rwanda	Farm	RW1	Rwanda_Farm	2017-09-02	M	Musca domestica	2018-01-26	QIAGEN_I	24	2018-03-05	YES	YES	2	Yes	3	Yes	SR174_S212_L001_R1_001.fastq.gz	SR174_S212_L001_R2_001.fastq.gz	SR174_S34_L001_R1_001.fastq.gz	SR174_S34_L001_R2_001.fastq.gz
SR175	R175	Internal	Rwanda	Farm	RW1	Rwanda_Farm	2017-09-02	M	Musca domestica	2018-05-18	QIAGEN_II	43	2018-05-18	YES	No	2	Yes			SR175_S215_L001_R1_001.fastq.gz	SR175_S215_L001_R2_001.fastq.gz	NA	NA
SR177	R177	Internal	Rwanda	Farm	RW1	Rwanda_Farm	2017-09-02	F	Musca domestica	2018-05-18	QIAGEN_II	43	2018-05-18	YES	No	2	Yes			SR177_S232_L001_R1_001.fastq.gz	SR177_S232_L001_R2_001.fastq.gz	NA	NA
SR178	R178	Internal	Rwanda	Farm	RW1	Rwanda_Farm	2017-09-02	F	Musca domestica	2017-12-12	QIAGEN_I	21	2018-01-23	YES	NO	4	Yes			SR178_S316_L001_R1_001.fastq.gz	SR178_S316_L001_R2_001.fastq.gz	NA	NA
SR179	R179	Internal	Rwanda	Farm	RW1	Rwanda_Farm	2017-09-02	M	Musca domestica	2018-01-26	QIAGEN_I	24	2018-03-05	YES	YES	1	Yes	3	Yes	SR179_S73_L001_R1_001.fastq.gz	SR179_S73_L001_R2_001.fastq.gz	SR179_S43_L001_R1_001.fastq.gz	SR179_S43_L001_R2_001.fastq.gz
SR180	R180	Internal	Rwanda	Farm	RW1	Rwanda_Farm	2017-09-02	M	Musca domestica	2018-01-26	QIAGEN_I	24	2018-03-05	YES	NO	1	No			SR180_S74_L001_R1_001.fastq.gz	SR180_S74_L001_R2_001.fastq.gz	NA	NA
SR182	R182	Internal	Rwanda	Farm	RW1	Rwanda_Farm	2017-09-02	F	Musca domestica	2018-05-18	QIAGEN_II	43	2018-05-18	YES	No	2	No			SR182_S239_L001_R1_001.fastq.gz	SR182_S239_L001_R2_001.fastq.gz	NA	NA
SR186	R186	Internal	Rwanda	Farm	RW1	Rwanda_Farm	2017-09-02	M	Musca domestica	2018-01-26	QIAGEN_I	24	2018-03-05	YES	No	1	Yes			SR186_S75_L001_R1_001.fastq.gz	SR186_S75_L001_R2_001.fastq.gz	NA	NA
SR187	R187	Internal	Rwanda	Farm	RW1	Rwanda_Farm	2017-09-02	M	Musca domestica	2018-01-29	QIAGEN_I	25	2018-03-06	YES	NO	1	Yes			SR187_S89_L001_R1_001.fastq.gz	SR187_S89_L001_R2_001.fastq.gz	NA	NA
SR19	R19	Internal	Rwanda	Hospital	RW2	Rwanda_Hospital	2017-08-25	M	Musca domestica	2018-01-15	QIAGEN_II	38	2018-03-16	YES	YES	2	Yes	5	Yes	SR19_S118_L001_R1_001.fastq.gz	SR19_S118_L001_R2_001.fastq.gz	SR19_S33_L001_R1_001.fastq.gz	SR19_S33_L001_R2_001.fastq.gz
SR190	R190	Internal	Rwanda	Farm	RW1	Rwanda_Farm	2017-09-02	F	Musca domestica	2017-12-19	QIAGEN_II	34	2018-03-14	YES	NO	2	Yes			SR190_S62_L001_R1_001.fastq.gz	SR190_S62_L001_R2_001.fastq.gz	NA	NA
SR193	R193	Internal	Rwanda	Farm	RW1	Rwanda_Farm	2017-09-02	F	Musca domestica	2017-12-06	QIAGEN_II	33	2018-03-13	YES	NO	2	Yes			SR193_S245_L001_R1_001.fastq.gz	SR193_S245_L001_R2_001.fastq.gz	NA	NA
SR195	R195	Internal	Rwanda	Farm	RW1	Rwanda_Farm	2017-09-02	F	Musca domestica	2018-02-01	MOBIO	27	2018-03-07	YES	No	1	Yes			SR195_S154_L001_R1_001.fastq.gz	SR195_S154_L001_R2_001.fastq.gz	NA	NA
SR197	R197	Internal	Rwanda	Farm	RW1	Rwanda_Farm	2017-09-02	M	Musca domestica	2018-01-29	QIAGEN_I	25	2018-03-06	YES	No	1	Yes			SR197_S90_L001_R1_001.fastq.gz	SR197_S90_L001_R2_001.fastq.gz	NA	NA
SR208	R208	Internal	Rwanda	Farm	RW3	Rwanda_Farm	2017-09-04	M	Musca domestica	2018-01-17	QIAGEN_II	36	2018-03-15	YES	NO	2	Yes			SR208_S34_L001_R1_001.fastq.gz	SR208_S34_L001_R2_001.fastq.gz	NA	NA
SR21	R21	Internal	Rwanda	Hospital	RW2	Rwanda_Hospital	2017-08-25	M	Musca domestica	2018-01-15	QIAGEN_II	38	2018-03-16	YES	No	2	Yes			SR21_S130_L001_R1_001.fastq.gz	SR21_S130_L001_R2_001.fastq.gz	NA	NA
SR218	R218	Internal	Rwanda	Farm	RW3	Rwanda_Farm	2017-09-04	F	Musca domestica	2017-11-29	QIAGEN_II	33	2018-03-13	YES	NO	1	Yes			SR218_S262_L001_R1_001.fastq.gz	SR218_S262_L001_R2_001.fastq.gz	NA	NA
SR219	R219	Internal	Rwanda	Farm	RW3	Rwanda_Farm	2017-09-04	F	Musca domestica	2018-02-02	QIAGEN_II	30	2018-03-12	YES	YES	1	Yes	3	Yes	SR219_S190_L001_R1_001.fastq.gz	SR219_S190_L001_R2_001.fastq.gz	SR219_S197_L001_R1_001.fastq.gz	SR219_S197_L001_R2_001.fastq.gz
SR22	R22	Internal	Rwanda	Hospital	RW2	Rwanda_Hospital	2017-08-25	M	Musca domestica	2018-01-15	QIAGEN_II	38	2018-03-16	YES	No	2	Yes			SR22_S140_L001_R1_001.fastq.gz	SR22_S140_L001_R2_001.fastq.gz	NA	NA
SR221	R221	Internal	Rwanda	Farm	RW3	Rwanda_Farm	2017-09-04	M	Musca domestica	2018-01-17	QIAGEN_II	36	2018-03-15	YES	YES	2	Yes	3	Yes	SR221_S46_L001_R1_001.fastq.gz	SR221_S46_L001_R2_001.fastq.gz	SR221_S244_L001_R1_001.fastq.gz	SR221_S244_L001_R2_001.fastq.gz
SR222	R222	Internal	Rwanda	Farm	RW3	Rwanda_Farm	2017-09-04	M	Musca domestica	2018-01-17	QIAGEN_II	36	2018-03-15	YES	No	2	Yes			SR222_S58_L001_R1_001.fastq.gz	SR222_S58_L001_R2_001.fastq.gz	NA	NA
SR223	R223	Internal	Rwanda	Farm	RW3	Rwanda_Farm	2017-09-04	M	Musca domestica	2018-01-17	QIAGEN_II	36	2018-03-15	YES	YES	2	Yes	3	Yes	SR223_S67_L001_R1_001.fastq.gz	SR223_S67_L001_R2_001.fastq.gz	SR223_S261_L001_R1_001.fastq.gz	SR223_S261_L001_R2_001.fastq.gz
SR224	R224	Internal	Rwanda	Farm	RW3	Rwanda_Farm	2017-09-04	M	Musca domestica	2018-01-17	QIAGEN_II	36	2018-03-15	YES	YES	4	Yes	3	Yes	SR224_S315_L001_R1_001.fastq.gz	SR224_S315_L001_R2_001.fastq.gz	SR224_S272_L001_R1_001.fastq.gz	SR224_S272_L001_R2_001.fastq.gz
SR228	R228	Internal	Rwanda	Farm	RW3	Rwanda_Farm	2017-09-04	F	Musca domestica	2018-02-02	QIAGEN_II	30	2018-03-12	YES	YES	1	Yes	3	Yes	SR228_S191_L001_R1_001.fastq.gz	SR228_S191_L001_R2_001.fastq.gz	SR228_S128_L001_R1_001.fastq.gz	SR228_S128_L001_R2_001.fastq.gz
SR229	R229	Internal	Rwanda	Farm	RW3	Rwanda_Farm	2017-09-04	F	Musca domestica	2018-02-02	QIAGEN_II	30	2018-03-12	YES	YES	1	Yes	3	Yes	SR229_S192_L001_R1_001.fastq.gz	SR229_S192_L001_R2_001.fastq.gz	SR229_S136_L001_R1_001.fastq.gz	SR229_S136_L001_R2_001.fastq.gz
SR23	R23	Internal	Rwanda	Hospital	RW2	Rwanda_Hospital	2017-08-25	M	Musca domestica	2018-01-15	QIAGEN_II	38	2018-03-16	YES	No	2	Yes			SR23_S151_L001_R1_001.fastq.gz	SR23_S151_L001_R2_001.fastq.gz	NA	NA
SR231	R231	Internal	Rwanda	Farm	RW3	Rwanda_Farm	2017-09-04	M	Musca domestica	2018-01-17	QIAGEN_II	36	2018-03-15	YES	YES	2	Yes	3	Yes	SR231_S89_L001_R1_001.fastq.gz	SR231_S89_L001_R2_001.fastq.gz	SR231_S283_L001_R1_001.fastq.gz	SR231_S283_L001_R2_001.fastq.gz
SR233	R233	Internal	Rwanda	Farm	RW3	Rwanda_Farm	2017-09-04	F	Musca domestica	2017-11-29	QIAGEN_II	33	2018-03-13	YES	No	1	Yes			SR233_S263_L001_R1_001.fastq.gz	SR233_S263_L001_R2_001.fastq.gz	NA	NA
SR234	R234	Internal	Rwanda	Farm	RW3	Rwanda_Farm	2017-09-04	F	Musca domestica	2018-02-02	QIAGEN_II	30	2018-03-12	YES	YES	1	Yes	3	Yes	SR234_S193_L001_R1_001.fastq.gz	SR234_S193_L001_R2_001.fastq.gz	SR234_S147_L001_R1_001.fastq.gz	SR234_S147_L001_R2_001.fastq.gz
SR236	R236	Internal	Rwanda	Farm	RW3	Rwanda_Farm	2017-09-04	F	Musca domestica	2018-02-02	QIAGEN_II	30	2018-03-12	YES	NO	1	Yes			SR236_S194_L001_R1_001.fastq.gz	SR236_S194_L001_R2_001.fastq.gz	NA	NA
SR237	R237	Internal	Rwanda	Farm	RW3	Rwanda_Farm	2017-09-04	F	Musca domestica	2017-12-12	QIAGEN_II	34	2018-03-14	YES	NO	2	Yes			SR237_S2_L001_R1_001.fastq.gz	SR237_S2_L001_R2_001.fastq.gz	NA	NA
SR241	R241	Internal	Rwanda	Farm	RW3	Rwanda_Farm	2017-09-04	M	Musca domestica	2018-01-17	QIAGEN_II	37	2018-03-15	YES	YES	2	Yes	3	Yes	SR241_S23_L001_R1_001.fastq.gz	SR241_S23_L001_R2_001.fastq.gz	SR241_S226_L001_R1_001.fastq.gz	SR241_S226_L001_R2_001.fastq.gz
SR242	R242	Internal	Rwanda	Farm	RW3	Rwanda_Farm	2017-09-04	F	Musca domestica	2018-01-18	QIAGEN_II	37	2018-03-15	YES	NO	2	Yes			SR242_S90_L001_R1_001.fastq.gz	SR242_S90_L001_R2_001.fastq.gz	NA	NA
SR245	R245	Internal	Rwanda	Farm	RW3	Rwanda_Farm	2017-09-04	F	Musca domestica	2018-01-18	QIAGEN_II	37	2018-03-15	YES	YES	2	Yes	3	Yes	SR245_S12_L001_R1_001.fastq.gz	SR245_S12_L001_R2_001.fastq.gz	SR245_S217_L001_R1_001.fastq.gz	SR245_S217_L001_R2_001.fastq.gz
SR246	R246	Internal	Rwanda	Farm	RW3	Rwanda_Farm	2017-09-04	F	Musca domestica	2018-01-18	QIAGEN_II	37	2018-03-15	YES	No	2	Yes			SR246_S24_L001_R1_001.fastq.gz	SR246_S24_L001_R2_001.fastq.gz	NA	NA
SR25	R25	Internal	Rwanda	Hospital	RW2	Rwanda_Hospital	2017-08-25	F	Musca domestica	2018-01-15	QIAGEN_II	39	2018-03-16	YES	YES	2	Yes	5	Yes	SR25_S97_L001_R1_001.fastq.gz	SR25_S97_L001_R2_001.fastq.gz	SR25_S34_L001_R1_001.fastq.gz	SR25_S34_L001_R2_001.fastq.gz
SR252	R252	Internal	Rwanda	Farm	RW3	Rwanda_Farm	2017-09-04	M	Musca domestica	2018-01-17	QIAGEN_II	37	2018-03-15	YES	YES	2	Yes	3	Yes	SR252_S35_L001_R1_001.fastq.gz	SR252_S35_L001_R2_001.fastq.gz	SR252_S233_L001_R1_001.fastq.gz	SR252_S233_L001_R2_001.fastq.gz
SR253	R253	Internal	Rwanda	Farm	RW3	Rwanda_Farm	2017-09-04	M	Musca domestica	2018-01-17	QIAGEN_II	37	2018-03-15	YES	NO	2	Yes			SR253_S47_L001_R1_001.fastq.gz	SR253_S47_L001_R2_001.fastq.gz	NA	NA
SR254	R254	Internal	Rwanda	Farm	RW3	Rwanda_Farm	2017-09-04	M	Musca domestica	2018-01-17	QIAGEN_II	37	2018-03-15	YES	NO	2	Yes			SR254_S59_L001_R1_001.fastq.gz	SR254_S59_L001_R2_001.fastq.gz	NA	NA
SR255	R255	Internal	Rwanda	Farm	RW3	Rwanda_Farm	2017-09-04	F	Musca domestica	2018-01-18	QIAGEN_II	37	2018-03-15	YES	YES	2	Yes	3	Yes	SR255_S48_L001_R1_001.fastq.gz	SR255_S48_L001_R2_001.fastq.gz	SR255_S246_L001_R1_001.fastq.gz	SR255_S246_L001_R2_001.fastq.gz
SR256	R256	Internal	Rwanda	Farm	RW3	Rwanda_Farm	2017-09-04	M	Musca domestica	2018-01-17	QIAGEN_II	37	2018-03-15	YES	YES	2	Yes	3	Yes	SR256_S68_L001_R1_001.fastq.gz	SR256_S68_L001_R2_001.fastq.gz	SR256_S262_L001_R1_001.fastq.gz	SR256_S262_L001_R2_001.fastq.gz
SR257	R257	Internal	Rwanda	Farm	RW3	Rwanda_Farm	2017-09-04	F	Musca domestica	2018-01-18	QIAGEN_II	37	2018-03-15	YES	No	2	Yes			SR257_S60_L001_R1_001.fastq.gz	SR257_S60_L001_R2_001.fastq.gz	NA	NA
SR26	R26	Internal	Rwanda	Hospital	RW2	Rwanda_Hospital	2017-08-25	M	Musca domestica	2018-01-15	QIAGEN_II	38	2018-03-16	YES	No	2	Yes			SR26_S163_L001_R1_001.fastq.gz	SR26_S163_L001_R2_001.fastq.gz	NA	NA
SR265	R265	Internal	Rwanda	Farm	RW3	Rwanda_Farm	2017-09-04	M	Musca domestica	2018-01-17	QIAGEN_II	37	2018-03-15	YES	YES	4	Yes	3	Yes	SR265_S314_L001_R1_001.fastq.gz	SR265_S314_L001_R2_001.fastq.gz	SR265_S273_L001_R1_001.fastq.gz	SR265_S273_L001_R2_001.fastq.gz
SR275	R275	Internal	Rwanda	Farm	RW3	Rwanda_Farm	2017-09-04	M	Musca domestica	2018-02-02	QIAGEN_II	30	2018-03-12	YES	NO	1	Yes			SR275_S196_L001_R1_001.fastq.gz	SR275_S196_L001_R2_001.fastq.gz	NA	NA
SR276	R276	Internal	Rwanda	Farm	RW3	Rwanda_Farm	2017-09-04	F	Musca domestica	2018-02-02	QIAGEN_II	30	2018-03-12	YES	NO	1	Yes			SR276_S195_L001_R1_001.fastq.gz	SR276_S195_L001_R2_001.fastq.gz	NA	NA
SR281	R281	Internal	Rwanda	Farm	RW3	Rwanda_Farm	2017-09-04	M	Musca domestica	2018-02-02	QIAGEN_II	30	2018-03-12	No	YES			3	Yes	NA	NA	SR281_S188_L001_R1_001.fastq.gz	SR281_S188_L001_R2_001.fastq.gz
SR284	R284	Internal	Rwanda	Farm	RW3	Rwanda_Farm	2017-09-04	M	Musca domestica	2018-02-02	QIAGEN_II	30	2018-03-12	YES	NO	1	Yes			SR284_S197_L001_R1_001.fastq.gz	SR284_S197_L001_R2_001.fastq.gz	NA	NA
SR288	R288	Internal	Rwanda	Home	RW1	Rwanda_Home	2017-09-04	F	Musca domestica	2018-05-18	QIAGEN_II	43	2018-05-18	YES	No	2	Yes			SR288_S206_L001_R1_001.fastq.gz	SR288_S206_L001_R2_001.fastq.gz	NA	NA
SR289	R289	Internal	Rwanda	Home	RW1	Rwanda_Home	2017-09-04	F	Musca domestica	2017-11-22	QIAGEN_I	22	2018-03-02	YES	No	1	No			SR289_S28_L001_R1_001.fastq.gz	SR289_S28_L001_R2_001.fastq.gz	NA	NA
SR29	R29	Internal	Rwanda	Hospital	RW2	Rwanda_Hospital	2017-08-25	M	Musca domestica	2018-01-15	QIAGEN_II	38	2018-03-16	YES	No	2	Yes			SR29_S174_L001_R1_001.fastq.gz	SR29_S174_L001_R2_001.fastq.gz	NA	NA
SR292	R292	Internal	Rwanda	Home	RW1	Rwanda_Home	2017-09-04	M	Musca domestica	2018-01-12	QIAGEN_III	41	2018-03-18	YES	No	2	Yes			SR292_S168_L001_R1_001.fastq.gz	SR292_S168_L001_R2_001.fastq.gz	NA	NA
SR294	R294	Internal	Rwanda	Home	RW1	Rwanda_Home	2017-09-04	M	Musca domestica	2018-01-12	QIAGEN_III	41	2018-03-18	YES	No	2	Yes			SR294_S179_L001_R1_001.fastq.gz	SR294_S179_L001_R2_001.fastq.gz	NA	NA
SR295	R295	Internal	Rwanda	Home	RW1	Rwanda_Home	2017-09-04	M	Musca domestica	2018-01-12	QIAGEN_III	41	2018-03-18	YES	No	2	Yes			SR295_S101_L001_R1_001.fastq.gz	SR295_S101_L001_R2_001.fastq.gz	NA	NA
SR299	R299	Internal	Rwanda	Home	RW1	Rwanda_Home	2017-09-04	M	Musca domestica	2018-01-12	QIAGEN_III	41	2018-03-18	YES	YES	2	Yes	5	Yes	SR299_S113_L001_R1_001.fastq.gz	SR299_S113_L001_R2_001.fastq.gz	SR299_S35_L001_R1_001.fastq.gz	SR299_S35_L001_R2_001.fastq.gz
SR30	R30	Internal	Rwanda	Hospital	RW2	Rwanda_Hospital	2017-08-25	M	Musca domestica	2018-01-15	QIAGEN_II	39	2018-03-16	YES	YES	2	Yes	5	Yes	SR30_S108_L001_R1_001.fastq.gz	SR30_S108_L001_R2_001.fastq.gz	SR30_S36_L001_R1_001.fastq.gz	SR30_S36_L001_R2_001.fastq.gz
SR306	R306	Internal	Rwanda	Hospital	RW1	Rwanda_Hospital	2017-09-05	F	Musca domestica	2017-12-05	QIAGEN_I	21	2018-01-23	YES	NO	1	Yes			SR306_S7_L001_R1_001.fastq.gz	SR306_S7_L001_R2_001.fastq.gz	NA	NA
SR307	R307	Internal	Rwanda	Hospital	RW1	Rwanda_Hospital	2017-09-05	M	Musca domestica	2018-01-26	QIAGEN_I	23	2018-03-04	YES	YES	1	Yes	3	Yes	SR307_S57_L001_R1_001.fastq.gz	SR307_S57_L001_R2_001.fastq.gz	SR307_S42_L001_R1_001.fastq.gz	SR307_S42_L001_R2_001.fastq.gz
SR309	R309	Internal	Rwanda	Hospital	RW1	Rwanda_Hospital	2017-09-05	F	Musca domestica	2018-02-01	MOBIO	27	2018-03-07	YES	No	1	Yes			SR309_S152_L001_R1_001.fastq.gz	SR309_S152_L001_R2_001.fastq.gz	NA	NA
SR31	R31	Internal	Rwanda	Hospital	RW2	Rwanda_Hospital	2017-08-25	F	Musca domestica	2018-01-15	QIAGEN_II	39	2018-03-16	YES	No	2	Yes			SR31_S109_L001_R1_001.fastq.gz	SR31_S109_L001_R2_001.fastq.gz	NA	NA
SR310	R310	Internal	Rwanda	Hospital	RW1	Rwanda_Hospital	2017-09-05	F	Musca domestica	2018-02-01	MOBIO	27	2018-03-07	YES	No	1	Yes			SR310_S153_L001_R1_001.fastq.gz	SR310_S153_L001_R2_001.fastq.gz	NA	NA
SR312	R312	Internal	Rwanda	Hospital	RW1	Rwanda_Hospital	2017-09-05	F	Musca domestica	2017-12-06	QIAGEN_II	33	2018-03-13	YES	YES	1	Yes	3	Yes	SR312_S270_L001_R1_001.fastq.gz	SR312_S270_L001_R2_001.fastq.gz	SR312_S207_L001_R1_001.fastq.gz	SR312_S207_L001_R2_001.fastq.gz
SR314	R314	Internal	Rwanda	Hospital	RW1	Rwanda_Hospital	2017-09-05	M	Musca domestica	2018-01-26	QIAGEN_I	23	2018-03-04	YES	No	1	Yes			SR314_S58_L001_R1_001.fastq.gz	SR314_S58_L001_R2_001.fastq.gz	NA	NA
SR315	R315	Internal	Rwanda	Hospital	RW1	Rwanda_Hospital	2017-09-05	M	Musca domestica	2018-01-26	QIAGEN_I	23	2018-03-04	YES	No	1	Yes			SR315_S59_L001_R1_001.fastq.gz	SR315_S59_L001_R2_001.fastq.gz	NA	NA
SR317	R317	Internal	Rwanda	Hospital	RW1	Rwanda_Hospital	2017-09-05	M	Musca domestica	2018-01-26	QIAGEN_I	23	2018-03-04	YES	YES	1	Yes	3	Yes	SR317_S60_L001_R1_001.fastq.gz	SR317_S60_L001_R2_001.fastq.gz	SR317_S62_L001_R1_001.fastq.gz	SR317_S62_L001_R2_001.fastq.gz
SR318	R318	Internal	Rwanda	Hospital	RW1	Rwanda_Hospital	2017-09-05	M	Musca domestica	2018-01-26	QIAGEN_I	23	2018-03-04	YES	No	1	Yes			SR318_S61_L001_R1_001.fastq.gz	SR318_S61_L001_R2_001.fastq.gz	NA	NA
SR327	R327	Internal	Rwanda	Home	RW1	Rwanda_Home	2017-09-05	M	Musca domestica	2018-01-12	QIAGEN_III	41	2018-03-18	YES	No	2	Yes			SR327_S124_L001_R1_001.fastq.gz	SR327_S124_L001_R2_001.fastq.gz	NA	NA
SR329	R329	Internal	Rwanda	Home	RW1	Rwanda_Home	2017-09-05	M	Musca domestica	2018-01-12	QIAGEN_III	41	2018-03-18	YES	YES	4	Yes	5	Yes	SR329_S313_L001_R1_001.fastq.gz	SR329_S313_L001_R2_001.fastq.gz	SR329_S37_L001_R1_001.fastq.gz	SR329_S37_L001_R2_001.fastq.gz
SR33	R33	Internal	Rwanda	Hospital	RW2	Rwanda_Hospital	2017-08-25	F	Musca domestica	2018-01-15	QIAGEN_II	35	2018-03-14	YES	No	2	Yes			SR33_S29_L001_R1_001.fastq.gz	SR33_S29_L001_R2_001.fastq.gz	NA	NA
SR330	R330	Internal	Rwanda	Home	RW1	Rwanda_Home	2017-09-05	M	Musca domestica	2018-01-12	QIAGEN_III	41	2018-03-18	YES	YES	2	Yes	5	Yes	SR330_S146_L001_R1_001.fastq.gz	SR330_S146_L001_R2_001.fastq.gz	SR330_S38_L001_R1_001.fastq.gz	SR330_S38_L001_R2_001.fastq.gz
SR331	R331	Internal	Rwanda	Home	RW1	Rwanda_Home	2017-09-05	F	Musca domestica	2017-11-22	QIAGEN_I	22	2018-03-02	YES	NO	1	Yes			SR331_S29_L001_R1_001.fastq.gz	SR331_S29_L001_R2_001.fastq.gz	NA	NA
SR332	R332	Internal	Rwanda	Home	RW1	Rwanda_Home	2017-09-05	M	Musca domestica	2018-01-12	QIAGEN_III	41	2018-03-18	YES	YES	2	Yes	5	Yes	SR332_S157_L001_R1_001.fastq.gz	SR332_S157_L001_R2_001.fastq.gz	SR332_S39_L001_R1_001.fastq.gz	SR332_S39_L001_R2_001.fastq.gz
SR339	R339	Internal	Rwanda	Home	RW1	Rwanda_Home	2017-09-05	M	Musca domestica	2018-01-12	QIAGEN_III	41	2018-03-18	YES	YES	2	Yes	5	Yes	SR339_S169_L001_R1_001.fastq.gz	SR339_S169_L001_R2_001.fastq.gz	SR339_S40_L001_R1_001.fastq.gz	SR339_S40_L001_R2_001.fastq.gz
SR34	R34	Internal	Rwanda	Hospital	RW2	Rwanda_Hospital	2017-08-25	M	Musca domestica	2018-01-15	QIAGEN_II	39	2018-03-16	YES	No	2	Yes			SR34_S119_L001_R1_001.fastq.gz	SR34_S119_L001_R2_001.fastq.gz	NA	NA
SR341	R341	Internal	Rwanda	Home	RW1	Rwanda_Home	2017-09-05	M	Musca domestica	2018-01-25	QIAGEN_I	23	2018-03-04	YES	No	1	Yes			SR341_S51_L001_R1_001.fastq.gz	SR341_S51_L001_R2_001.fastq.gz	NA	NA
SR342	R342	Internal	Rwanda	Home	RW1	Rwanda_Home	2017-09-05	M	Musca domestica	2018-01-25	QIAGEN_I	23	2018-03-04	YES	No	1	Yes			SR342_S52_L001_R1_001.fastq.gz	SR342_S52_L001_R2_001.fastq.gz	NA	NA
SR344	R344	Internal	Rwanda	Home	RW1	Rwanda_Home	2017-09-05	F	Musca domestica	2017-11-22	QIAGEN_I	22	2018-03-02	YES	NO	1	Yes			SR344_S30_L001_R1_001.fastq.gz	SR344_S30_L001_R2_001.fastq.gz	NA	NA
SR345	R345	Internal	Rwanda	Home	RW1	Rwanda_Home	2017-09-05	F	Musca domestica	2018-02-01	MOBIO	28	2018-03-07	YES	No	1	Yes			SR345_S158_L001_R1_001.fastq.gz	SR345_S158_L001_R2_001.fastq.gz	NA	NA
SR346	R346	Internal	Rwanda	Home	RW1	Rwanda_Home	2017-09-05	F	Musca domestica	2018-01-16	QIAGEN_II	35	2018-03-14	YES	NO	2	Yes			SR346_S85_L001_R1_001.fastq.gz	SR346_S85_L001_R2_001.fastq.gz	NA	NA
SR350	R350	Internal	Rwanda	Home	RW2	Rwanda_Home	2017-09-05	M	Musca domestica	2018-01-12	QIAGEN_III	41	2018-03-18	YES	YES	2	Yes	5	Yes	SR350_S180_L001_R1_001.fastq.gz	SR350_S180_L001_R2_001.fastq.gz	SR350_S41_L001_R1_001.fastq.gz	SR350_S41_L001_R2_001.fastq.gz
SR351	R351	Internal	Rwanda	Home	RW2	Rwanda_Home	2017-09-05	F	Musca domestica	2018-02-01	MOBIO	28	2018-03-07	YES	YES	1	Yes	3	Yes	SR351_S159_L001_R1_001.fastq.gz	SR351_S159_L001_R2_001.fastq.gz	SR351_S125_L001_R1_001.fastq.gz	SR351_S125_L001_R2_001.fastq.gz
SR352	R352	Internal	Rwanda	Home	RW2	Rwanda_Home	2017-09-05	F	Musca domestica	2018-02-01	MOBIO	28	2018-03-07	YES	YES	1	Yes	3	Yes	SR352_S160_L001_R1_001.fastq.gz	SR352_S160_L001_R2_001.fastq.gz	SR352_S71_L001_R1_001.fastq.gz	SR352_S71_L001_R2_001.fastq.gz
SR353	R353	Internal	Rwanda	Home	RW2	Rwanda_Home	2017-09-05	M	Musca domestica	2018-01-12	QIAGEN_III	41	2018-03-18	YES	YES	2	Yes	5	Yes	SR353_S102_L001_R1_001.fastq.gz	SR353_S102_L001_R2_001.fastq.gz	SR353_S42_L001_R1_001.fastq.gz	SR353_S42_L001_R2_001.fastq.gz
SR354	R354	Internal	Rwanda	Home	RW2	Rwanda_Home	2017-09-05	F	Musca domestica	2017-12-05	QIAGEN_I	21	2018-01-23	YES	YES	1	Yes	3	Yes	SR354_S3_L001_R1_001.fastq.gz	SR354_S3_L001_R2_001.fastq.gz	SR354_S18_L001_R1_001.fastq.gz	SR354_S18_L001_R2_001.fastq.gz
SR356	R356	Internal	Rwanda	Home	RW2	Rwanda_Home	2017-09-05	M	Musca domestica	2018-01-12	QIAGEN_III	41	2018-03-18	YES	No	2	Yes			SR356_S114_L001_R1_001.fastq.gz	SR356_S114_L001_R2_001.fastq.gz	NA	NA
SR357	R357	Internal	Rwanda	Home	RW2	Rwanda_Home	2017-09-05	M	Musca domestica	2018-01-12	QIAGEN_III	41	2018-03-18	YES	No	2	Yes			SR357_S125_L001_R1_001.fastq.gz	SR357_S125_L001_R2_001.fastq.gz	NA	NA
SR361	R361	Internal	Rwanda	Home	RW2	Rwanda_Home	2017-09-05	F	Musca domestica	2018-02-01	MOBIO	28	2018-03-07	YES	No	1	Yes			SR361_S162_L001_R1_001.fastq.gz	SR361_S162_L001_R2_001.fastq.gz	NA	NA
SR362	R362	Internal	Rwanda	Home	RW2	Rwanda_Home	2017-09-05	F	Musca domestica	2017-11-22	QIAGEN_I	22	2018-03-02	YES	NO	1	Yes			SR362_S31_L001_R1_001.fastq.gz	SR362_S31_L001_R2_001.fastq.gz	NA	NA
SR363	R363	Internal	Rwanda	Home	RW2	Rwanda_Home	2017-09-05	F	Musca domestica	2018-01-12	QIAGEN_II	38	2018-03-16	YES	No	2	Yes			SR363_S117_L001_R1_001.fastq.gz	SR363_S117_L001_R2_001.fastq.gz	NA	NA
SR364	R364	Internal	Rwanda	Home	RW2	Rwanda_Home	2017-09-05	M	Musca domestica	2018-01-12	QIAGEN_III	41	2018-03-18	YES	No	4	Yes			SR364_S312_L001_R1_001.fastq.gz	SR364_S312_L001_R2_001.fastq.gz	NA	NA
SR366	R366	Internal	Rwanda	Home	RW2	Rwanda_Home	2017-09-05	F	Musca domestica	2018-01-12	QIAGEN_II	38	2018-03-16	YES	No	4	Yes			SR366_S311_L001_R1_001.fastq.gz	SR366_S311_L001_R2_001.fastq.gz	NA	NA
SR367	R367	Internal	Rwanda	Home	RW2	Rwanda_Home	2017-09-05	F	Musca domestica	2018-01-12	QIAGEN_II	38	2018-03-16	YES	No	2	Yes			SR367_S139_L001_R1_001.fastq.gz	SR367_S139_L001_R2_001.fastq.gz	NA	NA
SR368	R368	Internal	Rwanda	Home	RW2	Rwanda_Home	2017-09-05	F	Musca domestica	2018-02-01	MOBIO	28	2018-03-07	YES	YES	1	Yes	3	No	SR368_S163_L001_R1_001.fastq.gz	SR368_S163_L001_R2_001.fastq.gz	SR368_S97_L001_R1_001.fastq.gz	SR368_S97_L001_R2_001.fastq.gz
SR376	R376	Internal	Rwanda	Hospital	RW3	Rwanda_Hospital	2017-09-06	F	Musca domestica	2018-01-15	QIAGEN_II	35	2018-03-14	YES	No	2	Yes			SR376_S18_L001_R1_001.fastq.gz	SR376_S18_L001_R2_001.fastq.gz	NA	NA
SR381	R381	Internal	Rwanda	Hospital	RW3	Rwanda_Hospital	2017-09-06	M	Musca domestica	2018-01-29	QIAGEN_I	25	2018-03-06	YES	NO	1	Yes			SR381_S102_L001_R1_001.fastq.gz	SR381_S102_L001_R2_001.fastq.gz	NA	NA
SR382	R382	Internal	Rwanda	Hospital	RW3	Rwanda_Hospital	2017-09-06	M	Musca domestica	2018-05-18	QIAGEN_II	43	2018-05-18	YES	No	2	Yes			SR382_S216_L001_R1_001.fastq.gz	SR382_S216_L001_R2_001.fastq.gz	NA	NA
SR384	R384	Internal	Rwanda	Hospital	RW3	Rwanda_Hospital	2017-09-06	F	Musca domestica	2018-01-15	QIAGEN_II	35	2018-03-14	YES	YES	2	Yes	3	Yes	SR384_S30_L001_R1_001.fastq.gz	SR384_S30_L001_R2_001.fastq.gz	SR384_S229_L001_R1_001.fastq.gz	SR384_S229_L001_R2_001.fastq.gz
SR385	R385	Internal	Rwanda	Hospital	RW3	Rwanda_Hospital	2017-09-06	M	Musca domestica	2018-01-29	QIAGEN_I	25	2018-03-06	YES	NO	1	Yes			SR385_S101_L001_R1_001.fastq.gz	SR385_S101_L001_R2_001.fastq.gz	NA	NA
SR389	R389	Internal	Rwanda	Hospital	RW3	Rwanda_Hospital	2017-09-06	M	Musca domestica	2018-01-16	QIAGEN_II	35	2018-03-14	YES	YES	2	Yes	3	Yes	SR389_S7_L001_R1_001.fastq.gz	SR389_S7_L001_R2_001.fastq.gz	SR389_S213_L001_R1_001.fastq.gz	SR389_S213_L001_R2_001.fastq.gz
SR390	R390	Internal	Rwanda	Hospital	RW3	Rwanda_Hospital	2017-09-06	F	Musca domestica	2018-01-15	QIAGEN_II	35	2018-03-14	YES	NO	2	Yes			SR390_S42_L001_R1_001.fastq.gz	SR390_S42_L001_R2_001.fastq.gz	NA	NA
SR391	R391	Internal	Rwanda	Hospital	RW3	Rwanda_Hospital	2017-09-06	F	Musca domestica	2018-01-15	QIAGEN_II	35	2018-03-14	YES	No	2	Yes			SR391_S54_L001_R1_001.fastq.gz	SR391_S54_L001_R2_001.fastq.gz	NA	NA
SR395	R395	Internal	Rwanda	Hospital	RW3	Rwanda_Hospital	2017-09-06	M	Musca domestica	2018-01-29	QIAGEN_I	25	2018-03-06	YES	YES	1	Yes	3	Yes	SR395_S100_L001_R1_001.fastq.gz	SR395_S100_L001_R2_001.fastq.gz	SR395_S120_L001_R1_001.fastq.gz	SR395_S120_L001_R2_001.fastq.gz
SR397	R397	Internal	Rwanda	Hospital	RW3	Rwanda_Hospital	2017-09-06	F	Musca domestica	2018-01-15	QIAGEN_II	35	2018-03-14	YES	No	4	Yes			SR397_S310_L001_R1_001.fastq.gz	SR397_S310_L001_R2_001.fastq.gz	NA	NA
SR398	R398	Internal	Rwanda	Hospital	RW3	Rwanda_Hospital	2017-09-06	M	Musca domestica	2018-01-15	QIAGEN_II	35	2018-03-14	YES	NO	2	Yes			SR398_S41_L001_R1_001.fastq.gz	SR398_S41_L001_R2_001.fastq.gz	NA	NA
SR4	R4	Internal	Rwanda	Hospital	RW2	Rwanda_Hospital	2017-08-25	M	Musca domestica	2018-01-15	QIAGEN_II	38	2018-03-16	YES	No	2	Yes			SR4_S95_L001_R1_001.fastq.gz	SR4_S95_L001_R2_001.fastq.gz	NA	NA
SR403	R403	Internal	Rwanda	Hospital	RW3	Rwanda_Hospital	2017-09-06	F	Musca domestica	2018-01-15	QIAGEN_II	35	2018-03-14	YES	NO	2	Yes			SR403_S74_L001_R1_001.fastq.gz	SR403_S74_L001_R2_001.fastq.gz	NA	NA
SR404	R404	Internal	Rwanda	Hospital	RW3	Rwanda_Hospital	2017-09-06	M	Musca domestica	2018-01-15	QIAGEN_II	35	2018-03-14	YES	YES	2	Yes	3	Yes	SR404_S53_L001_R1_001.fastq.gz	SR404_S53_L001_R2_001.fastq.gz	SR404_S249_L001_R1_001.fastq.gz	SR404_S249_L001_R2_001.fastq.gz
SR411	R411	Internal	Rwanda	Hospital	RW3	Rwanda_Hospital	2017-09-06	M	Musca domestica	2018-01-15	QIAGEN_II	35	2018-03-14	YES	YES	4	Yes	3	Yes	SR411_S309_L001_R1_001.fastq.gz	SR411_S309_L001_R2_001.fastq.gz	SR411_S257_L001_R1_001.fastq.gz	SR411_S257_L001_R2_001.fastq.gz
SR412	R412	Internal	Rwanda	Hospital	RW3	Rwanda_Hospital	2017-09-06	M	Musca domestica	2018-01-15	QIAGEN_II	35	2018-03-14	No	YES			3	Yes	NA	NA	SR412_S267_L001_R1_001.fastq.gz	SR412_S267_L001_R2_001.fastq.gz
SR413	R413	Internal	Rwanda	Hospital	RW3	Rwanda_Hospital	2017-09-06	F	Musca domestica	2018-01-29	QIAGEN_I	25	2018-03-06	YES	YES	1	Yes	3	Yes	SR413_S94_L001_R1_001.fastq.gz	SR413_S94_L001_R2_001.fastq.gz	SR413_S73_L001_R1_001.fastq.gz	SR413_S73_L001_R2_001.fastq.gz
SR414	R414	Internal	Rwanda	Hospital	RW3	Rwanda_Hospital	2017-09-06	M	Musca domestica	2018-01-15	QIAGEN_II	35	2018-03-14	YES	NO	2	Yes			SR414_S84_L001_R1_001.fastq.gz	SR414_S84_L001_R2_001.fastq.gz	NA	NA
SR416	R416	Internal	Rwanda	Hospital	RW3	Rwanda_Hospital	2017-09-06	F	Musca domestica	2017-12-06	QIAGEN_I	21	2018-01-23	YES	No	1	Yes			SR416_S8_L001_R1_001.fastq.gz	SR416_S8_L001_R2_001.fastq.gz	NA	NA
SR417	R417	Internal	Rwanda	Hospital	RW3	Rwanda_Hospital	2017-09-06	F	Musca domestica	2018-01-29	QIAGEN_I	25	2018-03-06	YES	No	1	Yes			SR417_S95_L001_R1_001.fastq.gz	SR417_S95_L001_R2_001.fastq.gz	NA	NA
SR421	R421	Internal	Rwanda	Hospital	RW3	Rwanda_Hospital	2017-09-06	F	Musca domestica	2018-01-29	QIAGEN_I	25	2018-03-06	YES	NO	1	Yes			SR421_S96_L001_R1_001.fastq.gz	SR421_S96_L001_R2_001.fastq.gz	NA	NA
SR423	R423	Internal	Rwanda	Hospital	RW3	Rwanda_Hospital	2017-09-06	F	Musca domestica	2018-01-29	QIAGEN_I	25	2018-03-06	YES	No	1	Yes			SR423_S97_L001_R1_001.fastq.gz	SR423_S97_L001_R2_001.fastq.gz	NA	NA
SR425	R425	Internal	Rwanda	Hospital	RW3	Rwanda_Hospital	2017-09-06	F	Musca domestica	2017-12-05	QIAGEN_II	33	2018-03-13	YES	No	1	Yes			SR425_S267_L001_R1_001.fastq.gz	SR425_S267_L001_R2_001.fastq.gz	NA	NA
SR426	R426	Internal	Rwanda	Hospital	RW3	Rwanda_Hospital	2017-09-06	M	Musca domestica	2018-01-16	QIAGEN_II	35	2018-03-14	YES	YES	2	Yes	3	Yes	SR426_S19_L001_R1_001.fastq.gz	SR426_S19_L001_R2_001.fastq.gz	SR426_S222_L001_R1_001.fastq.gz	SR426_S222_L001_R2_001.fastq.gz
SR427	R427	Internal	Rwanda	Hospital	RW3	Rwanda_Hospital	2017-09-06	F	Musca domestica	2017-12-05	QIAGEN_II	33	2018-03-13	YES	No	1	Yes			SR427_S268_L001_R1_001.fastq.gz	SR427_S268_L001_R2_001.fastq.gz	NA	NA
SR432	R432	Internal	Rwanda	Hospital	RW3	Rwanda_Hospital	2017-09-06	M	Musca domestica	2018-01-15	QIAGEN_II	35	2018-03-14	YES	NO	2	Yes			SR432_S6_L001_R1_001.fastq.gz	SR432_S6_L001_R2_001.fastq.gz	NA	NA
SR434	R434	Internal	Rwanda	Hospital	RW3	Rwanda_Hospital	2017-09-06	F	Musca domestica	2018-01-29	QIAGEN_I	25	2018-03-06	YES	NO	1	Yes			SR434_S98_L001_R1_001.fastq.gz	SR434_S98_L001_R2_001.fastq.gz	NA	NA
SR435	R435	Internal	Rwanda	Hospital	RW3	Rwanda_Hospital	2017-09-06	M	Musca domestica	2018-01-16	QIAGEN_II	35	2018-03-14	YES	YES	2	Yes	3	Yes	SR435_S31_L001_R1_001.fastq.gz	SR435_S31_L001_R2_001.fastq.gz	SR435_S230_L001_R1_001.fastq.gz	SR435_S230_L001_R2_001.fastq.gz
SR440	R440	Internal	Rwanda	Hospital	RW3	Rwanda_Hospital	2017-09-06	M	Musca domestica	2018-01-16	QIAGEN_II	35	2018-03-14	YES	YES	2	Yes	3	Yes	SR440_S43_L001_R1_001.fastq.gz	SR440_S43_L001_R2_001.fastq.gz	SR440_S241_L001_R1_001.fastq.gz	SR440_S241_L001_R2_001.fastq.gz
SR441	R441	Internal	Rwanda	Hospital	RW3	Rwanda_Hospital	2017-09-06	M	Musca domestica	2018-01-16	QIAGEN_II	35	2018-03-14	YES	NO	2	Yes			SR441_S66_L001_R1_001.fastq.gz	SR441_S66_L001_R2_001.fastq.gz	NA	NA
SR443	R443	Internal	Rwanda	Hospital	RW3	Rwanda_Hospital	2017-09-06	F	Musca domestica	2018-01-29	QIAGEN_I	25	2018-03-06	YES	No	1	Yes			SR443_S99_L001_R1_001.fastq.gz	SR443_S99_L001_R2_001.fastq.gz	NA	NA
SR444	R444	Internal	Rwanda	Hospital	RW3	Rwanda_Hospital	2017-09-06	M	Musca domestica	2018-01-16	QIAGEN_II	35	2018-03-14	YES	NO	4	Yes			SR444_S308_L001_R1_001.fastq.gz	SR444_S308_L001_R2_001.fastq.gz	NA	NA
SR447	R447	Internal	Rwanda	Home	RW2	Rwanda_Home	2017-09-06	M	Musca domestica	2018-01-12	QIAGEN_III	41	2018-03-18	YES	YES	2	Yes	5	Yes	SR447_S147_L001_R1_001.fastq.gz	SR447_S147_L001_R2_001.fastq.gz	SR447_S43_L001_R1_001.fastq.gz	SR447_S43_L001_R2_001.fastq.gz
SR448	R448	Internal	Rwanda	Home	RW2	Rwanda_Home	2017-09-06	F	Musca domestica	2017-11-28	QIAGEN_I	22	2018-03-02	YES	No	1	Yes			SR448_S36_L001_R1_001.fastq.gz	SR448_S36_L001_R2_001.fastq.gz	NA	NA
SR450	R450	Internal	Rwanda	Home	RW2	Rwanda_Home	2017-09-06	M	Musca domestica	2018-01-12	QIAGEN_III	41	2018-03-18	YES	YES	2	Yes	5	Yes	SR450_S158_L001_R1_001.fastq.gz	SR450_S158_L001_R2_001.fastq.gz	SR450_S44_L001_R1_001.fastq.gz	SR450_S44_L001_R2_001.fastq.gz
SR452	R452	Internal	Rwanda	Home	RW1	Rwanda_Home	2017-09-06	F	Musca domestica	2017-12-06	QIAGEN_II	33	2018-03-13	YES	No	2	Yes			SR452_S1_L001_R1_001.fastq.gz	SR452_S1_L001_R2_001.fastq.gz	NA	NA
SR453	R453	Internal	Rwanda	Home	RW2	Rwanda_Home	2017-09-06	F	Musca domestica	2017-12-05	QIAGEN_I	21	2018-01-23	YES	YES	2	Yes	3	Yes	SR453_S183_L001_R1_001.fastq.gz	SR453_S183_L001_R2_001.fastq.gz	SR453_S27_L001_R1_001.fastq.gz	SR453_S27_L001_R2_001.fastq.gz
SR454	R454	Internal	Rwanda	Home	RW2	Rwanda_Home	2017-09-06	M	Musca domestica	2018-01-12	QIAGEN_III	41	2018-03-18	YES	YES	2	Yes	5	Yes	SR454_S170_L001_R1_001.fastq.gz	SR454_S170_L001_R2_001.fastq.gz	SR454_S45_L001_R1_001.fastq.gz	SR454_S45_L001_R2_001.fastq.gz
SR456	R456	Internal	Rwanda	Home	RW2	Rwanda_Home	2017-09-06	F	Musca domestica	2018-02-01	MOBIO	28	2018-03-07	YES	No	1	Yes			SR456_S164_L001_R1_001.fastq.gz	SR456_S164_L001_R2_001.fastq.gz	NA	NA
SR457	R457	Internal	Rwanda	Home	RW2	Rwanda_Home	2017-09-06	M	Musca domestica	2018-01-12	QIAGEN_III	40	2018-03-16	YES	YES	2	Yes	5	Yes	SR457_S176_L001_R1_001.fastq.gz	SR457_S176_L001_R2_001.fastq.gz	SR457_S46_L001_R1_001.fastq.gz	SR457_S46_L001_R2_001.fastq.gz
SR460	R460	Internal	Rwanda	Home	RW2	Rwanda_Home	2017-09-06	M	Musca domestica	2018-01-26	QIAGEN_I	24	2018-03-05	YES	YES	1	Yes	3	Yes	SR460_S76_L001_R1_001.fastq.gz	SR460_S76_L001_R2_001.fastq.gz	SR460_S63_L001_R1_001.fastq.gz	SR460_S63_L001_R2_001.fastq.gz
SR461	R461	Internal	Rwanda	Home	RW2	Rwanda_Home	2017-09-06	M	Musca domestica	2018-01-26	QIAGEN_I	24	2018-03-05	YES	No	1	Yes			SR461_S77_L001_R1_001.fastq.gz	SR461_S77_L001_R2_001.fastq.gz	NA	NA
SR462	R462	Internal	Rwanda	Home	RW2	Rwanda_Home	2017-09-06	F	Musca domestica	2018-02-01	MOBIO	28	2018-03-07	YES	No	2	Yes			SR462_S244_L001_R1_001.fastq.gz	SR462_S244_L001_R2_001.fastq.gz	NA	NA
SR464	R464	Internal	Rwanda	Home	RW2	Rwanda_Home	2017-09-06	M	Musca domestica	2018-01-26	QIAGEN_I	24	2018-03-05	YES	YES	1	Yes	3	Yes	SR464_S78_L001_R1_001.fastq.gz	SR464_S78_L001_R2_001.fastq.gz	SR464_S16_L001_R1_001.fastq.gz	SR464_S16_L001_R2_001.fastq.gz
SR466	R466	Internal	Rwanda	Home	RW2	Rwanda_Home	2017-09-06	F	Musca domestica	2018-02-01	MOBIO	28	2018-03-07	YES	No	1	Yes			SR466_S166_L001_R1_001.fastq.gz	SR466_S166_L001_R2_001.fastq.gz	NA	NA
SR467	R467	Internal	Rwanda	Home	RW2	Rwanda_Home	2017-09-06	M	Musca domestica	2018-01-26	QIAGEN_I	24	2018-03-05	YES	NO	1	Yes			SR467_S79_L001_R1_001.fastq.gz	SR467_S79_L001_R2_001.fastq.gz	NA	NA
SR468	R468	Internal	Rwanda	Home	RW2	Rwanda_Home	2017-09-06	M	Musca domestica	2018-01-26	QIAGEN_I	24	2018-03-05	YES	YES	2	Yes	3	Yes	SR468_S49_L001_R1_001.fastq.gz	SR468_S49_L001_R2_001.fastq.gz	SR468_S35_L001_R1_001.fastq.gz	SR468_S35_L001_R2_001.fastq.gz
SR47	R47	Internal	Rwanda	Hospital	RW2	Rwanda_Hospital	2017-08-25	F	Musca domestica	2018-02-01	MOBIO	28	2018-03-07	YES	No	1	Yes			SR47_S168_L001_R1_001.fastq.gz	SR47_S168_L001_R2_001.fastq.gz	NA	NA
SR470	R470	Internal	Rwanda	Home	RW1	Rwanda_Home	2017-09-06	F	Musca domestica	2017-11-28	QIAGEN_I	22	2018-03-02	YES	No	4	Yes			SR470_S307_L001_R1_001.fastq.gz	SR470_S307_L001_R2_001.fastq.gz	NA	NA
SR472	R472	Internal	Rwanda	Home	RW2	Rwanda_Home	2017-09-06	M	Musca domestica	2018-01-26	QIAGEN_I	24	2018-03-05	YES	YES	1	Yes	3	Yes	SR472_S81_L001_R1_001.fastq.gz	SR472_S81_L001_R2_001.fastq.gz	SR472_S44_L001_R1_001.fastq.gz	SR472_S44_L001_R2_001.fastq.gz
SR477	R477	Internal	Rwanda	Home	RW1	Rwanda_Home	2017-09-06	F	Musca domestica	2018-01-16	QIAGEN_II	36	2018-03-15	YES	No	2	Yes			SR477_S8_L001_R1_001.fastq.gz	SR477_S8_L001_R2_001.fastq.gz	NA	NA
SR479	R479	Internal	Rwanda	Home	RW1	Rwanda_Home	2017-09-06	F	Musca domestica	2018-01-16	QIAGEN_II	36	2018-03-15	YES	YES	2	Yes	3	Yes	SR479_S20_L001_R1_001.fastq.gz	SR479_S20_L001_R2_001.fastq.gz	SR479_S223_L001_R1_001.fastq.gz	SR479_S223_L001_R2_001.fastq.gz
SR482	R482	Internal	Rwanda	Home	RW1	Rwanda_Home	2017-09-06	F	Musca domestica	2018-01-16	QIAGEN_II	36	2018-03-15	YES	No	2	Yes			SR482_S32_L001_R1_001.fastq.gz	SR482_S32_L001_R2_001.fastq.gz	NA	NA
SR485	R485	Internal	Rwanda	Home	RW1	Rwanda_Home	2017-09-06	M	Musca domestica	2018-01-25	QIAGEN_I	23	2018-03-04	YES	NO	1	Yes			SR485_S53_L001_R1_001.fastq.gz	SR485_S53_L001_R2_001.fastq.gz	NA	NA
SR486	R486	Internal	Rwanda	Home	RW1	Rwanda_Home	2017-09-06	F	Musca domestica	2018-01-16	QIAGEN_II	36	2018-03-15	YES	YES	2	Yes	3	Yes	SR486_S44_L001_R1_001.fastq.gz	SR486_S44_L001_R2_001.fastq.gz	SR486_S242_L001_R1_001.fastq.gz	SR486_S242_L001_R2_001.fastq.gz
SR488	R488	Internal	Rwanda	Home	RW1	Rwanda_Home	2017-09-06	F	Musca domestica	2018-01-16	QIAGEN_II	36	2018-03-15	YES	No	2	Yes			SR488_S56_L001_R1_001.fastq.gz	SR488_S56_L001_R2_001.fastq.gz	NA	NA
SR49	R49	Internal	Rwanda	Hospital	RW2	Rwanda_Hospital	2017-08-25	M	Musca domestica	2018-01-15	QIAGEN_II	39	2018-03-16	YES	No	4	Yes			SR49_S306_L001_R1_001.fastq.gz	SR49_S306_L001_R2_001.fastq.gz	NA	NA
SR491	R491	Internal	Rwanda	Home	RW1	Rwanda_Home	2017-09-06	M	Musca domestica	2018-01-25	QIAGEN_I	23	2018-03-04	YES	YES	1	Yes	3	Yes	SR491_S54_L001_R1_001.fastq.gz	SR491_S54_L001_R2_001.fastq.gz	SR491_S15_L001_R1_001.fastq.gz	SR491_S15_L001_R2_001.fastq.gz
SR492	R492	Internal	Rwanda	Home	RW1	Rwanda_Home	2017-09-06	F	Musca domestica	2018-01-12	QIAGEN_II	38	2018-03-16	YES	YES	2	Yes	5	Yes	SR492_S150_L001_R1_001.fastq.gz	SR492_S150_L001_R2_001.fastq.gz	SR492_S47_L001_R1_001.fastq.gz	SR492_S47_L001_R2_001.fastq.gz
SR493	R493	Internal	Rwanda	Home	RW1	Rwanda_Home	2017-09-06	F	Musca domestica	2018-01-12	QIAGEN_II	38	2018-03-16	YES	No	2	Yes			SR493_S162_L001_R1_001.fastq.gz	SR493_S162_L001_R2_001.fastq.gz	NA	NA
SR494	R494	Internal	Rwanda	Home	RW1	Rwanda_Home	2017-09-06	M	Musca domestica	2018-01-25	QIAGEN_I	23	2018-03-04	YES	NO	1	Yes			SR494_S55_L001_R1_001.fastq.gz	SR494_S55_L001_R2_001.fastq.gz	NA	NA
SR495	R495	Internal	Rwanda	Home	RW1	Rwanda_Home	2017-09-06	M	Musca domestica	2018-01-25	QIAGEN_I	23	2018-03-04	YES	NO	2	Yes			SR495_S202_L001_R1_001.fastq.gz	SR495_S202_L001_R2_001.fastq.gz	NA	NA
SR498	R498	Internal	Rwanda	Home	RW1	Rwanda_Home	2017-09-06	F	Musca domestica	2018-01-12	QIAGEN_II	38	2018-03-16	YES	YES	2	Yes	5	Yes	SR498_S173_L001_R1_001.fastq.gz	SR498_S173_L001_R2_001.fastq.gz	SR498_S48_L001_R1_001.fastq.gz	SR498_S48_L001_R2_001.fastq.gz
SR51	R51	Internal	Rwanda	Hospital	RW2	Rwanda_Hospital	2017-08-25	M	Musca domestica	2018-01-15	QIAGEN_II	39	2018-03-16	YES	No	2	Yes			SR51_S141_L001_R1_001.fastq.gz	SR51_S141_L001_R2_001.fastq.gz	NA	NA
SR55	R55	Internal	Rwanda	Hospital	RW2	Rwanda_Hospital	2017-08-25	F	Musca domestica	2018-02-01	MOBIO	28	2018-03-07	YES	YES	1	Yes	3	Yes	SR55_S169_L001_R1_001.fastq.gz	SR55_S169_L001_R2_001.fastq.gz	SR55_S81_L001_R1_001.fastq.gz	SR55_S81_L001_R2_001.fastq.gz
SR56	R56	Internal	Rwanda	Hospital	RW2	Rwanda_Hospital	2017-08-28	F	Musca domestica	2018-02-01	MOBIO	28	2018-03-07	YES	YES	1	Yes	3	Yes	SR56_S170_L001_R1_001.fastq.gz	SR56_S170_L001_R2_001.fastq.gz	SR56_S88_L001_R1_001.fastq.gz	SR56_S88_L001_R2_001.fastq.gz
SR6	R6	Internal	Rwanda	Hospital	RW2	Rwanda_Hospital	2017-08-25	F	Musca domestica	2018-01-15	QIAGEN_II	39	2018-03-16	YES	No	2	Yes			SR6_S152_L001_R1_001.fastq.gz	SR6_S152_L001_R2_001.fastq.gz	NA	NA
SR60	R60	Internal	Rwanda	Hospital	RW2	Rwanda_Hospital	2017-08-28	M	Musca domestica	2018-01-29	QIAGEN_I	25	2018-03-06	YES	No	1	Yes			SR60_S91_L001_R1_001.fastq.gz	SR60_S91_L001_R2_001.fastq.gz	NA	NA
SR61	R61	Internal	Rwanda	Hospital	RW2	Rwanda_Hospital	2017-08-28	F	Musca domestica	2018-02-01	MOBIO	28	2018-03-07	YES	No	1	Yes			SR61_S171_L001_R1_001.fastq.gz	SR61_S171_L001_R2_001.fastq.gz	NA	NA
SR64	R64	Internal	Rwanda	Hospital	RW2	Rwanda_Hospital	2017-08-28	M	Musca domestica	2018-01-29	QIAGEN_I	25	2018-03-06	YES	YES	1	Yes	3	Yes	SR64_S92_L001_R1_001.fastq.gz	SR64_S92_L001_R2_001.fastq.gz	SR64_S64_L001_R1_001.fastq.gz	SR64_S64_L001_R2_001.fastq.gz
SR65	R65	Internal	Rwanda	Hospital	RW2	Rwanda_Hospital	2017-08-28	M	Musca domestica	2018-01-29	QIAGEN_I	25	2018-03-06	YES	YES	1	Yes	3	Yes	SR65_S93_L001_R1_001.fastq.gz	SR65_S93_L001_R2_001.fastq.gz	SR65_S65_L001_R1_001.fastq.gz	SR65_S65_L001_R2_001.fastq.gz
SR67	R67	Internal	Rwanda	Hospital	RW2	Rwanda_Hospital	2017-08-28	F	Musca domestica	2017-12-05	QIAGEN_I	21	2018-01-23	YES	No	1	Yes			SR67_S2_L001_R1_001.fastq.gz	SR67_S2_L001_R2_001.fastq.gz	NA	NA
SR73	R73	Internal	Rwanda	Hospital	RW2	Rwanda_Hospital	2017-08-28	F	Musca domestica	2018-02-01	MOBIO	29	2018-03-08	YES	No	1	Yes			SR73_S173_L001_R1_001.fastq.gz	SR73_S173_L001_R2_001.fastq.gz	NA	NA
SR77	R77	Internal	Rwanda	Farm	RW1	Rwanda_Farm	2017-08-28	M	Musca domestica	2018-01-26	QIAGEN_I	23	2018-03-04	YES	No	1	Yes			SR77_S62_L001_R1_001.fastq.gz	SR77_S62_L001_R2_001.fastq.gz	NA	NA
SR79	R79	Internal	Rwanda	Farm	RW1	Rwanda_Farm	2017-08-28	M	Musca domestica	2018-01-26	QIAGEN_I	23	2018-03-04	YES	YES	1	Yes	3	Yes	SR79_S63_L001_R1_001.fastq.gz	SR79_S63_L001_R2_001.fastq.gz	SR79_S25_L001_R1_001.fastq.gz	SR79_S25_L001_R2_001.fastq.gz
SR81	R81	Internal	Rwanda	Farm	RW1	Rwanda_Farm	2017-08-28	F	Musca domestica	2018-02-01	MOBIO	28	2018-03-07	YES	NO	2	Yes			SR81_S213_L001_R1_001.fastq.gz	SR81_S213_L001_R2_001.fastq.gz	NA	NA
SR87	R87	Internal	Rwanda	Farm	RW1	Rwanda_Farm	2017-08-28	M	Musca domestica	2018-01-26	QIAGEN_I	24	2018-03-05	YES	No	1	Yes			SR87_S65_L001_R1_001.fastq.gz	SR87_S65_L001_R2_001.fastq.gz	NA	NA
SR95	R95	Internal	Rwanda	Farm	RW1	Rwanda_Farm	2017-08-29	M	Musca domestica	2018-01-27	QIAGEN_I	24	2018-03-05	YES	No	1	Yes			SR95_S66_L001_R1_001.fastq.gz	SR95_S66_L001_R2_001.fastq.gz	NA	NA
SR97	R97	Internal	Rwanda	Farm	RW1	Rwanda_Farm	2017-08-28	M	Musca domestica	2018-01-26	QIAGEN_I	24	2018-03-05	YES	NO	1	Yes			SR97_S67_L001_R1_001.fastq.gz	SR97_S67_L001_R2_001.fastq.gz	NA	NA
SR99	R99	Internal	Rwanda	Farm	RW1	Rwanda_Farm	2017-08-28	M	Musca domestica	2018-01-26	QIAGEN_I	24	2018-03-05	YES	No	1	Yes			SR99_S68_L001_R1_001.fastq.gz	SR99_S68_L001_R2_001.fastq.gz	NA	NA
SRA11	RA11	Internal	Rwanda	Home	RW3	Rwanda_Home	2017-09-07	F	Musca domestica	2017-12-19	QIAGEN_I	21	2018-01-23	YES	YES	1	Yes	3	Yes	SRA11_S15_L001_R1_001.fastq.gz	SRA11_S15_L001_R2_001.fastq.gz	SRA11_S58_L001_R1_001.fastq.gz	SRA11_S58_L001_R2_001.fastq.gz
SRA12	RA12	Internal	Rwanda	Home	RW3	Rwanda_Home	2017-09-07	F	Musca domestica	2018-01-29	QIAGEN_I	25	2018-03-06	YES	No	1	Yes			SRA12_S103_L001_R1_001.fastq.gz	SRA12_S103_L001_R2_001.fastq.gz	NA	NA
SRA13	RA13	Internal	Rwanda	Home	RW3	Rwanda_Home	2017-09-07	M	Musca domestica	2018-01-26	QIAGEN_I	24	2018-03-05	YES	No	1	Yes			SRA13_S82_L001_R1_001.fastq.gz	SRA13_S82_L001_R2_001.fastq.gz	NA	NA
SRA14	RA14	Internal	Rwanda	Home	RW3	Rwanda_Home	2017-09-07	M	Musca domestica	2018-01-26	QIAGEN_I	24	2018-03-05	YES	YES	1	Yes	3	Yes	SRA14_S83_L001_R1_001.fastq.gz	SRA14_S83_L001_R2_001.fastq.gz	SRA14_S57_L001_R1_001.fastq.gz	SRA14_S57_L001_R2_001.fastq.gz
SRA15	RA15	Internal	Rwanda	Home	RW3	Rwanda_Home	2017-09-07	F	Musca domestica	2017-12-06	QIAGEN_II	33	2018-03-13	YES	NO	1	Yes			SRA15_S271_L001_R1_001.fastq.gz	SRA15_S271_L001_R2_001.fastq.gz	NA	NA
SRA16	RA16	Internal	Rwanda	Home	RW3	Rwanda_Home	2017-09-07	F	Musca domestica	2018-01-29	QIAGEN_I	25	2018-03-06	YES	No	1	Yes			SRA16_S104_L001_R1_001.fastq.gz	SRA16_S104_L001_R2_001.fastq.gz	NA	NA
SRA17	RA17	Internal	Rwanda	Home	RW3	Rwanda_Home	2017-09-07	F	Musca domestica	2018-01-29	QIAGEN_I	25	2018-03-06	YES	YES	1	Yes	3	Yes	SRA17_S105_L001_R1_001.fastq.gz	SRA17_S105_L001_R2_001.fastq.gz	SRA17_S99_L001_R1_001.fastq.gz	SRA17_S99_L001_R2_001.fastq.gz
SRA18	RA18	Internal	Rwanda	Home	RW3	Rwanda_Home	2017-09-07	M	Musca domestica	2018-01-26	QIAGEN_I	24	2018-03-05	YES	No	1	Yes			SRA18_S84_L001_R1_001.fastq.gz	SRA18_S84_L001_R2_001.fastq.gz	NA	NA
SRA19	RA19	Internal	Rwanda	Home	RW3	Rwanda_Home	2017-09-07	F	Musca domestica	2017-12-06	QIAGEN_II	33	2018-03-13	YES	No	2	Yes			SRA19_S25_L001_R1_001.fastq.gz	SRA19_S25_L001_R2_001.fastq.gz	NA	NA
SRA20	RA20	Internal	Rwanda	Home	RW3	Rwanda_Home	2017-09-07	M	Musca domestica	2018-01-26	QIAGEN_I	24	2018-03-05	YES	YES	1	Yes	3	Yes	SRA20_S85_L001_R1_001.fastq.gz	SRA20_S85_L001_R2_001.fastq.gz	SRA20_S9_L001_R1_001.fastq.gz	SRA20_S9_L001_R2_001.fastq.gz
SRA21	RA21	Internal	Rwanda	Home	RW3	Rwanda_Home	2017-09-07	M	Musca domestica	2018-01-26	QIAGEN_I	24	2018-03-05	YES	YES	1	Yes	3	Yes	SRA21_S86_L001_R1_001.fastq.gz	SRA21_S86_L001_R2_001.fastq.gz	SRA21_S17_L001_R1_001.fastq.gz	SRA21_S17_L001_R2_001.fastq.gz
SRA22	RA22	Internal	Rwanda	Home	RW3	Rwanda_Home	2017-09-07	F	Musca domestica	2018-01-29	QIAGEN_I	25	2018-03-06	YES	No	1	Yes			SRA22_S106_L001_R1_001.fastq.gz	SRA22_S106_L001_R2_001.fastq.gz	NA	NA
SRA23	RA23	Internal	Rwanda	Home	RW3	Rwanda_Home	2017-09-07	F	Musca domestica	2018-01-29	QIAGEN_I	25	2018-03-06	YES	YES	1	Yes	3	Yes	SRA23_S107_L001_R1_001.fastq.gz	SRA23_S107_L001_R2_001.fastq.gz	SRA23_S114_L001_R1_001.fastq.gz	SRA23_S114_L001_R2_001.fastq.gz
SRA24	RA24	Internal	Rwanda	Home	RW3	Rwanda_Home	2017-09-07	M	Musca domestica	2018-01-26	QIAGEN_I	24	2018-03-05	YES	No	1	Yes			SRA24_S87_L001_R1_001.fastq.gz	SRA24_S87_L001_R2_001.fastq.gz	NA	NA
SRA25	RA25	Internal	Rwanda	Home	RW3	Rwanda_Home	2017-09-07	F	Musca domestica	2017-12-06	QIAGEN_I	21	2018-01-23	YES	YES	1	Yes	3	Yes	SRA25_S9_L001_R1_001.fastq.gz	SRA25_S9_L001_R2_001.fastq.gz	SRA25_S2_L001_R1_001.fastq.gz	SRA25_S2_L001_R2_001.fastq.gz
SRA26	RA26	Internal	Rwanda	Home	RW3	Rwanda_Home	2017-09-07	M	Musca domestica	2018-01-29	QIAGEN_I	25	2018-03-06	YES	No	1	Yes			SRA26_S111_L001_R1_001.fastq.gz	SRA26_S111_L001_R2_001.fastq.gz	NA	NA
SRA28	RA28	Internal	Rwanda	Home	RW3	Rwanda_Home	2017-09-07	M	Musca domestica	2018-01-29	QIAGEN_I	26	2018-03-06	YES	YES	1	Yes	3	Yes	SRA28_S113_L001_R1_001.fastq.gz	SRA28_S113_L001_R2_001.fastq.gz	SRA28_S100_L001_R1_001.fastq.gz	SRA28_S100_L001_R2_001.fastq.gz
SRA29	RA29	Internal	Rwanda	Home	RW3	Rwanda_Home	2017-09-07	M	Musca domestica	2018-01-29	QIAGEN_I	26	2018-03-06	YES	YES	1	Yes	3	Yes	SRA29_S114_L001_R1_001.fastq.gz	SRA29_S114_L001_R2_001.fastq.gz	SRA29_S108_L001_R1_001.fastq.gz	SRA29_S108_L001_R2_001.fastq.gz
SRA30	RA30	Internal	Rwanda	Home	RW3	Rwanda_Home	2017-09-07	F	Musca domestica	2018-01-29	QIAGEN_I	25	2018-03-06	YES	No	1	Yes			SRA30_S108_L001_R1_001.fastq.gz	SRA30_S108_L001_R2_001.fastq.gz	NA	NA
SRA31	RA31	Internal	Rwanda	Home	RW3	Rwanda_Home	2017-09-07	F	Musca domestica	2017-12-12	QIAGEN_II	33	2018-03-13	YES	YES	1	Yes	3	Yes	SRA31_S272_L001_R1_001.fastq.gz	SRA31_S272_L001_R2_001.fastq.gz	SRA31_S235_L001_R1_001.fastq.gz	SRA31_S235_L001_R2_001.fastq.gz
SRA32	RA32	Internal	Rwanda	Home	RW3	Rwanda_Home	2017-09-07	M	Musca domestica	2018-01-29	QIAGEN_I	26	2018-03-06	YES	No	1	Yes			SRA32_S115_L001_R1_001.fastq.gz	SRA32_S115_L001_R2_001.fastq.gz	NA	NA
SRA33	RA33	Internal	Rwanda	Home	RW3	Rwanda_Home	2017-09-07	F	Musca domestica	2018-01-29	QIAGEN_I	25	2018-03-06	YES	No	1	Yes			SRA33_S109_L001_R1_001.fastq.gz	SRA33_S109_L001_R2_001.fastq.gz	NA	NA
SRA34	RA34	Internal	Rwanda	Home	RW3	Rwanda_Home	2017-09-07	M	Musca domestica	2018-01-29	QIAGEN_I	26	2018-03-06	YES	NO	1	Yes			SRA34_S116_L001_R1_001.fastq.gz	SRA34_S116_L001_R2_001.fastq.gz	NA	NA
SRA35	RA35	Internal	Rwanda	Home	RW3	Rwanda_Home	2017-09-07	F	Musca domestica	2018-01-29	QIAGEN_I	25	2018-03-06	YES	NO	1	Yes			SRA35_S110_L001_R1_001.fastq.gz	SRA35_S110_L001_R2_001.fastq.gz	NA	NA
SRA36	RA36	Internal	Rwanda	Home	RW3	Rwanda_Home	2017-09-07	M	Musca domestica	2018-01-29	QIAGEN_I	26	2018-03-06	YES	YES	1	Yes	3	Yes	SRA36_S117_L001_R1_001.fastq.gz	SRA36_S117_L001_R2_001.fastq.gz	SRA36_S67_L001_R1_001.fastq.gz	SRA36_S67_L001_R2_001.fastq.gz
SRA37	RA37	Internal	Rwanda	Home	RW3	Rwanda_Home	2017-09-07	F	Musca domestica	2017-12-12	QIAGEN_II	33	2018-03-13	YES	No	1	Yes			SRA37_S273_L001_R1_001.fastq.gz	SRA37_S273_L001_R2_001.fastq.gz	NA	NA
SRA38	RA38	Internal	Rwanda	Home	RW3	Rwanda_Home	2017-09-07	M	Musca domestica	2018-01-29	QIAGEN_I	26	2018-03-06	YES	YES	1	Yes	3	Yes	SRA38_S118_L001_R1_001.fastq.gz	SRA38_S118_L001_R2_001.fastq.gz	SRA38_S76_L001_R1_001.fastq.gz	SRA38_S76_L001_R2_001.fastq.gz
SRA39	RA39	Internal	Rwanda	Home	RW3	Rwanda_Home	2017-09-07	M	Musca domestica	2018-01-29	QIAGEN_I	26	2018-03-06	YES	YES	1	Yes	3	Yes	SRA39_S119_L001_R1_001.fastq.gz	SRA39_S119_L001_R2_001.fastq.gz	SRA39_S83_L001_R1_001.fastq.gz	SRA39_S83_L001_R2_001.fastq.gz
SRA40	RA40	Internal	Rwanda	Home	RW3	Rwanda_Home	2017-09-07	F	Musca domestica	2017-12-19	QIAGEN_II	34	2018-03-14	YES	No	2	Yes			SRA40_S71_L001_R1_001.fastq.gz	SRA40_S71_L001_R2_001.fastq.gz	NA	NA
SRA44	RA44	Internal	Rwanda	Home	RW3	Rwanda_Home	2017-09-07	M	Musca domestica	2018-02-05	QIAGEN_II	31	2018-03-12	YES	YES	1	Yes	3	Yes	SRA44_S218_L001_R1_001.fastq.gz	SRA44_S218_L001_R2_001.fastq.gz	SRA44_S169_L001_R1_001.fastq.gz	SRA44_S169_L001_R2_001.fastq.gz
SRA46	RA46	Internal	Rwanda	Farm	RW2	Rwanda_Farm	2017-09-08	F	Musca domestica	2017-11-29	QIAGEN_II	33	2018-03-13	YES	YES	1	Yes	3	Yes	SRA46_S264_L001_R1_001.fastq.gz	SRA46_S264_L001_R2_001.fastq.gz	SRA46_S134_L001_R1_001.fastq.gz	SRA46_S134_L001_R2_001.fastq.gz
SRA47	RA47	Internal	Rwanda	Farm	RW2	Rwanda_Farm	2017-09-08	M	Musca domestica	2018-01-17	QIAGEN_II	36	2018-03-15	No	YES			3	Yes	NA	NA	SRA47_S259_L001_R1_001.fastq.gz	SRA47_S259_L001_R2_001.fastq.gz
SRA48	RA48	Internal	Rwanda	Farm	RW2	Rwanda_Farm	2017-09-08	M	Musca domestica	2018-01-17	QIAGEN_II	36	2018-03-15	YES	YES	2	Yes	3	Yes	SRA48_S76_L001_R1_001.fastq.gz	SRA48_S76_L001_R2_001.fastq.gz	SRA48_S270_L001_R1_001.fastq.gz	SRA48_S270_L001_R2_001.fastq.gz
SRA49	RA49	Internal	Rwanda	Farm	RW2	Rwanda_Farm	2017-09-08	F	Musca domestica	2017-11-29	QIAGEN_II	33	2018-03-13	YES	YES	1	Yes	3	Yes	SRA49_S265_L001_R1_001.fastq.gz	SRA49_S265_L001_R2_001.fastq.gz	SRA49_S145_L001_R1_001.fastq.gz	SRA49_S145_L001_R2_001.fastq.gz
SRA51	RA51	Internal	Rwanda	Farm	RW2	Rwanda_Farm	2017-09-08	F	Musca domestica	2018-02-01	MOBIO	29	2018-03-08	YES	YES	2	Yes	3	Yes	SRA51_S185_L001_R1_001.fastq.gz	SRA51_S185_L001_R2_001.fastq.gz	SRA51_S119_L001_R1_001.fastq.gz	SRA51_S119_L001_R2_001.fastq.gz
SRA52	RA52	Internal	Rwanda	Farm	RW2	Rwanda_Farm	2017-09-08	M	Musca domestica	2018-01-17	QIAGEN_II	36	2018-03-15	YES	YES	2	Yes	3	Yes	SRA52_S87_L001_R1_001.fastq.gz	SRA52_S87_L001_R2_001.fastq.gz	SRA52_S281_L001_R1_001.fastq.gz	SRA52_S281_L001_R2_001.fastq.gz
SRA53	RA53	Internal	Rwanda	Farm	RW2	Rwanda_Farm	2017-09-08	M	Musca domestica	2018-01-17	QIAGEN_II	36	2018-03-15	YES	YES	2	Yes	3	Yes	SRA53_S9_L001_R1_001.fastq.gz	SRA53_S9_L001_R2_001.fastq.gz	SRA53_S214_L001_R1_001.fastq.gz	SRA53_S214_L001_R2_001.fastq.gz
SRA54	RA54	Internal	Rwanda	Farm	RW2	Rwanda_Farm	2017-09-08	F	Musca domestica	2018-02-01	MOBIO	29	2018-03-08	YES	No	1	Yes			SRA54_S175_L001_R1_001.fastq.gz	SRA54_S175_L001_R2_001.fastq.gz	NA	NA
SRA56	RA56	Internal	Rwanda	Farm	RW2	Rwanda_Farm	2017-09-08	F	Musca domestica	2018-02-01	MOBIO	29	2018-03-08	YES	NO	1	Yes			SRA56_S176_L001_R1_001.fastq.gz	SRA56_S176_L001_R2_001.fastq.gz	NA	NA
SRA57	RA57	Internal	Rwanda	Farm	RW2	Rwanda_Farm	2017-09-08	M	Musca domestica	2018-01-17	QIAGEN_II	36	2018-03-15	YES	YES	2	Yes	3	Yes	SRA57_S21_L001_R1_001.fastq.gz	SRA57_S21_L001_R2_001.fastq.gz	SRA57_S224_L001_R1_001.fastq.gz	SRA57_S224_L001_R2_001.fastq.gz
SRA58	RA58	Internal	Rwanda	Farm	RW2	Rwanda_Farm	2017-09-08	F	Musca domestica	2017-12-12	QIAGEN_II	33	2018-03-13	YES	YES	2	Yes	3	Yes	SRA58_S61_L001_R1_001.fastq.gz	SRA58_S61_L001_R2_001.fastq.gz	SRA58_S253_L001_R1_001.fastq.gz	SRA58_S253_L001_R2_001.fastq.gz
SRA59	RA59	Internal	Rwanda	Farm	RW2	Rwanda_Farm	2017-09-08	M	Musca domestica	2018-01-17	QIAGEN_II	36	2018-03-15	YES	YES	2	Yes	3	Yes	SRA59_S33_L001_R1_001.fastq.gz	SRA59_S33_L001_R2_001.fastq.gz	SRA59_S231_L001_R1_001.fastq.gz	SRA59_S231_L001_R2_001.fastq.gz
SRA60	RA60	Internal	Rwanda	Farm	RW2	Rwanda_Farm	2017-09-08	M	Musca domestica	2018-01-17	QIAGEN_II	36	2018-03-15	YES	YES	2	Yes	3	Yes	SRA60_S45_L001_R1_001.fastq.gz	SRA60_S45_L001_R2_001.fastq.gz	SRA60_S243_L001_R1_001.fastq.gz	SRA60_S243_L001_R2_001.fastq.gz
SRA61	RA61	Internal	Rwanda	Farm	RW2	Rwanda_Farm	2017-09-08	M	Musca domestica	2018-01-17	QIAGEN_II	36	2018-03-15	No	YES			3	Yes	NA	NA	SRA61_S260_L001_R1_001.fastq.gz	SRA61_S260_L001_R2_001.fastq.gz
SRA62	RA62	Internal	Rwanda	Farm	RW2	Rwanda_Farm	2017-09-08	F	Musca domestica	2018-02-01	MOBIO	29	2018-03-08	YES	YES	1	Yes	3	Yes	SRA62_S177_L001_R1_001.fastq.gz	SRA62_S177_L001_R2_001.fastq.gz	SRA62_S82_L001_R1_001.fastq.gz	SRA62_S82_L001_R2_001.fastq.gz
SRA63	RA63	Internal	Rwanda	Farm	RW2	Rwanda_Farm	2017-09-08	M	Musca domestica	2018-01-17	QIAGEN_II	36	2018-03-15	No	YES			3	Yes	NA	NA	SRA63_S271_L001_R1_001.fastq.gz	SRA63_S271_L001_R2_001.fastq.gz
SRA64	RA64	Internal	Rwanda	Farm	RW2	Rwanda_Farm	2017-09-08	F	Musca domestica	2018-02-01	MOBIO	29	2018-03-08	YES	NO	1	Yes			SRA64_S178_L001_R1_001.fastq.gz	SRA64_S178_L001_R2_001.fastq.gz	NA	NA
SRA65	RA65	Internal	Rwanda	Farm	RW2	Rwanda_Farm	2017-09-08	M	Musca domestica	2018-01-17	QIAGEN_II	36	2018-03-15	YES	YES	2	Yes	3	Yes	SRA65_S88_L001_R1_001.fastq.gz	SRA65_S88_L001_R2_001.fastq.gz	SRA65_S282_L001_R1_001.fastq.gz	SRA65_S282_L001_R2_001.fastq.gz
SRA67	RA67	Internal	Rwanda	Farm	RW2	Rwanda_Farm	2017-09-08	M	Musca domestica	2018-01-17	QIAGEN_II	36	2018-03-15	YES	YES	2	Yes	3	Yes	SRA67_S10_L001_R1_001.fastq.gz	SRA67_S10_L001_R2_001.fastq.gz	SRA67_S215_L001_R1_001.fastq.gz	SRA67_S215_L001_R2_001.fastq.gz
SRA68	RA68	Internal	Rwanda	Farm	RW2	Rwanda_Farm	2017-09-08	F	Musca domestica	2018-02-01	MOBIO	29	2018-03-08	YES	YES	1	Yes	3	Yes	SRA68_S180_L001_R1_001.fastq.gz	SRA68_S180_L001_R2_001.fastq.gz	SRA68_S106_L001_R1_001.fastq.gz	SRA68_S106_L001_R2_001.fastq.gz
SRA69	RA69	Internal	Rwanda	Farm	RW2	Rwanda_Farm	2017-09-08	F	Musca domestica	2017-11-29	QIAGEN_II	33	2018-03-13	YES	YES	1	Yes	3	Yes	SRA69_S266_L001_R1_001.fastq.gz	SRA69_S266_L001_R2_001.fastq.gz	SRA69_S154_L001_R1_001.fastq.gz	SRA69_S154_L001_R2_001.fastq.gz
SRA70	RA70	Internal	Rwanda	Farm	RW2	Rwanda_Farm	2017-09-08	F	Musca domestica	2018-02-01	MOBIO	29	2018-03-08	YES	NO	2	Yes			SRA70_S37_L001_R1_001.fastq.gz	SRA70_S37_L001_R2_001.fastq.gz	NA	NA
SRA73	RA73	Internal	Rwanda	Farm	RW2	Rwanda_Farm	2017-09-08	M	Musca domestica	2018-02-02	MOBIO	29	2018-03-08	YES	YES	1	Yes	3	Yes	SRA73_S186_L001_R1_001.fastq.gz	SRA73_S186_L001_R2_001.fastq.gz	SRA73_S155_L001_R1_001.fastq.gz	SRA73_S155_L001_R2_001.fastq.gz
SRA74	RA74	Internal	Rwanda	Farm	RW2	Rwanda_Farm	2017-09-08	F	Musca domestica	2018-02-02	MOBIO	29	2018-03-08	YES	YES	1	Yes	3	Yes	SRA74_S183_L001_R1_001.fastq.gz	SRA74_S183_L001_R2_001.fastq.gz	SRA74_S127_L001_R1_001.fastq.gz	SRA74_S127_L001_R2_001.fastq.gz
SRA75	RA75	Internal	Rwanda	Farm	RW2	Rwanda_Farm	2017-09-08	M	Musca domestica	2018-02-02	QIAGEN_II	30	2018-03-12	YES	YES	2	Yes	3	Yes	SRA75_S195_L001_R1_001.fastq.gz	SRA75_S195_L001_R2_001.fastq.gz	SRA75_S176_L001_R1_001.fastq.gz	SRA75_S176_L001_R2_001.fastq.gz
SRA76	RA76	Internal	Rwanda	Farm	RW2	Rwanda_Farm	2017-09-08	M	Musca domestica	2018-02-02	QIAGEN_II	30	2018-03-12	YES	YES	2	Yes	3	Yes	SRA76_S204_L001_R1_001.fastq.gz	SRA76_S204_L001_R2_001.fastq.gz	SRA76_S187_L001_R1_001.fastq.gz	SRA76_S187_L001_R2_001.fastq.gz
SRA77	RA77	Internal	Rwanda	Farm	RW2	Rwanda_Farm	2017-09-08	F	Musca domestica	2018-02-02	MOBIO	29	2018-03-08	YES	YES	1	Yes	3	Yes	SRA77_S184_L001_R1_001.fastq.gz	SRA77_S184_L001_R2_001.fastq.gz	SRA77_S135_L001_R1_001.fastq.gz	SRA77_S135_L001_R2_001.fastq.gz
SRA78	RA78	Internal	Rwanda	Farm	RW2	Rwanda_Farm	2017-09-08	F	Musca domestica	2018-02-02	MOBIO	29	2018-03-08	YES	NO	1	Yes			SRA78_S185_L001_R1_001.fastq.gz	SRA78_S185_L001_R2_001.fastq.gz
