# Supplementary material for: Microbial communities of the house fly Musca domestica vary with geographical location and habitat
Source: Microbiome. 2019 Nov 8;7:147. doi: 10.1186/s40168-019-0748-9 (PMC6839111; doi:10.1186/s40168-019-0748-9)
Supplement: Supplementary file 5 — Additional file 5: Table S5. Sequencing primers. [file 40168_2019_748_MOESM5_ESM.xlsx]

## Sheet: Sheet1
S2 Table. Primer design and sample-specific barcodes.
Illumina Primer Design
Forward	<Forward Adapter> <i5> <pad> <link> <Forward Target Specific Primer>
Reverse	<Reverse Adapter> <i7> <pad> <link> <Reverse Target Specific Primer>
Adapter (Forward)	AATGATACGGCGACCACCGAGATCTACAC
Adapter (Reverse)	CAAGCAGAAGACGGCATACGAGAT
i5 (Forward)	see sample barcodes
i7 (Reverse)	see sample barcodes
pad (515F)	CACGGCAATT
pad (806R)	CGTCGGTCAG
link (515F)	GT
link (806R)	CC
Bacterial Forward primer (515F)	5' - GTGCCAGCMGCCGCGGTAA - 3'
Bacterial Reverse primer (806R)	5' - GGACTACHVGGGTWTCTAAT - 3'
pad (ITS86F)	GCAGCTCGAC
pad (ITS4)	AGTCAGTCAG
link (ITS86F)	TA
link (ITS4)	GG
Yeast Forward primer (ITS86F)	5' - GTGAATCATCGAATCTTTGAA - 3'
Yeast Reverse primer (ITS4)	5' - TCCTCCGCTTATTGATATGC - 3'
Sample Barcodes
Sample ID	Primer_Index (i5)	Sequence	Primer_Index (i7)	Sequence
Bl160	515F_SB504	TACGAGAC	806R_SB708	ATACTTCG
Bl163	515F_SA503	TAGCGAGT	806R_SB709	AGCTGCTA
Bl164	515F_SA504	CTGCGTGT	806R_SB709	AGCTGCTA
Blank1	515F_SA504	CTGCGTGT	806R_SC711	CATCGTGA
Blank10	515F_SA504	CTGCGTGT	806R_SC711	CATCGTGA
Blank11	515F_SC505	GTCTAGTG	806R_SA702	GACATAGT
Blank12	515F_SC505	GTCTAGTG	806R_SA705	TGAGTACG
Blank13	515F_SC505	GTCTAGTG	806R_SB708	CGAAGTAT
Blank14	515F_SC506	CTAGTATG	806R_SB711	GATCTACG
Blank15	515F_SB507	GATCGTGT	806R_SA702	GACATAGT
Blank16	515F_SB507	GATCGTGT	806R_SA705	TGAGTACG
Blank17	515F_SB507	GATCGTGT	806R_SB708	CGAAGTAT
Blank18	515F_SB508	GTCAGATA	806R_SB711	GATCTACG
Blank19	515F_SA505	TCATCGAG	806R_SC703	TCTAGACT
Blank2	515F_SB504	TACGAGAC	806R_SC712	GAGCTCGA
Blank20	515F_SA506	CGTGAGTG	806R_SC706	CTCTAGAG
Blank21	515F_SC501	AAGCAGCA	806R_SC703	AGTCTAGA
Blank22	515F_SC503	CGATCTAC	806R_SC706	CTCTAGAG
Blank23	515F_SC504	TGCGTCAC	806R_SC709	GTATGACG
Blank24	515F_SC504	TGCGTCAC	806R_SC712	TCGAGCTC
Blank25	515F_SA504	CTGCGTGT	806R_SA703	AGTAGCGT
Blank26	515F_SA504	CTGCGTGT	806R_SA706	CTACGCAG
Blank27	515F_SB501	CTACTATA	806R_SB709	AGCTGCTA
Blank28	515F_SB501	CTACTATA	806R_SB711	CGTAGATC
Blank29	515F_SB501	CTACTATA	806R_SC701	ACCTACTG
Blank3	515F_SA503	TAGCGAGT	806R_SA703	ACGCTACT
Blank30	515F_SB501	CTACTATA	806R_SC704	CATGAGGA
Blank31	515F_SB501	CTACTATA	806R_SC707	GAGCTCAT
Blank32	515F_SB503	AGAGTCAC	806R_SC710	TAGACTGA
Blank33	515F_SB502	CGTTACTA	806R_SC712	TCGAGCTC
Blank33II	515F_SB503	AGAGTCAC	806R_SA701	CGAGAGTT
Blank34	515F_SB503	AGAGTCAC	806R_SA704	ACTCACTG
Blank35	515F_SB504	TACGAGAC	806R_SB707	CTCGACTT
Blank36	515F_SA501	ATCGTACG	806R_SB711	GATCTACG
Blank37	515F_SC501	AAGCAGCA	806R_SC702	ATAGCGCT
Blank38	515F_SC501	AAGCAGCA	806R_SC705	CGAGCTAG
Blank39	515F_SC503	CGATCTAC	806R_SC706	CTCTAGAG
Blank4	515F_SB502	CGTTACTA	806R_SA705	TGAGTACG
Blank40	515F_SC502	ACGCGTGA	806R_SC709	CGTCATAC
Blank41	515F_SC503	CGATCTAC	806R_SC712	GAGCTCGA
Blank42	515F_SA504	CTGCGTGT	806R_SC703	TCTAGACT
Blank43	515F_SB504	TACGAGAC	806R_SC708	AGCATACC
Blank5	515F_SB502	CGTTACTA	806R_SB708	CGAAGTAT
Blank6	515F_SB503	AGAGTCAC	806R_SB711	GATCTACG
Blank7	515F_SA503	TAGCGAGT	806R_SC702	ATAGCGCT
Blank8	515F_SA503	TAGCGAGT	806R_SC705	CGAGCTAG
Blank9	515F_SA503	TAGCGAGT	806R_SC708	AGCATACC
LB100	515F_SB504	TACGAGAC	806R_SA706	CTGCGTAG
LB101	515F_SA501	ATCGTACG	806R_SB707	CTCGACTT
LB102	515F_SC501	AAGCAGCA	806R_SA705	TGAGTACG
LB103	515F_SC506	CTAGTATG	806R_SA705	TGAGTACG
LB104	515F_SB502	CGTTACTA	806R_SC705	CGAGCTAG
LB105	515F_SC507	GATAGCGT	806R_SA705	TGAGTACG
LB106	515F_SB503	AGAGTCAC	806R_SC705	CGAGCTAG
LB107	515F_SC508	TCTACACT	806R_SA705	TGAGTACG
LB108	515F_SC501	AAGCAGCA	806R_SA706	CTGCGTAG
LB109	515F_SC502	ACGCGTGA	806R_SA706	CTGCGTAG
LB110	515F_SA504	CTGCGTGT	806R_SC709	CGTCATAC
LB111	515F_SB508	GTCAGATA	806R_SA704	ACTCACTG
LB112	515F_SC503	CGATCTAC	806R_SA706	CTGCGTAG
LB113	515F_SB503	AGAGTCAC	806R_SC701	CAGTAGGT
LB114	515F_SC505	GTCTAGTG	806R_SA706	CTGCGTAG
LB115	515F_SC506	CTAGTATG	806R_SA706	CTGCGTAG
LB116	515F_SA505	TCATCGAG	806R_SA705	TGAGTACG
LB117	515F_SA506	CGTGAGTG	806R_SA705	TGAGTACG
LB118	515F_SC507	GATAGCGT	806R_SA706	CTGCGTAG
LB12	515F_SA501	ATCGTACG	806R_SC709	CGTCATAC
LB120	515F_SA507	GGATATCT	806R_SA705	TGAGTACG
LB122	515F_SB502	CGTTACTA	806R_SB709	TAGCAGCT
LB124	515F_SA508	GACACCGT	806R_SA705	TGAGTACG
LB126	515F_SB503	AGAGTCAC	806R_SB709	TAGCAGCT
LB127	515F_SB505	ACGTCTCG	806R_SA705	TGAGTACG
LB128	515F_SB504	TACGAGAC	806R_SB709	TAGCAGCT
LB13	515F_SA503	TAGCGAGT	806R_SC704	TCCTCATG
LB131	515F_SC508	TCTACACT	806R_SA706	CTGCGTAG
LB133	515F_SC501	AAGCAGCA	806R_SB707	CTCGACTT
LB139	515F_SC502	ACGCGTGA	806R_SB707	CTCGACTT
LB140	515F_SC503	CGATCTAC	806R_SB707	CTCGACTT
LB141	515F_SC502	ACGCGTGA	806R_SB712	GTAACGAG
LB144	515F_SC505	GTCTAGTG	806R_SB707	CTCGACTT
LB145	515F_SC506	CTAGTATG	806R_SB707	CTCGACTT
LB148	515F_SB501	CTACTATA	806R_SC709	CGTCATAC
LB149	515F_SC507	GATAGCGT	806R_SB707	CTCGACTT
LB15	515F_SA502	ACTATCTG	806R_SC709	CGTCATAC
LB150	515F_SB507	GATCGTGT	806R_SA703	ACGCTACT
LB152	515F_SA504	CTGCGTGT	806R_SB707	CTCGACTT
LB153	515F_SB508	GTCAGATA	806R_SA703	ACGCTACT
LB154	515F_SB501	CTACTATA	806R_SB707	CTCGACTT
LB156	515F_SB505	ACGTCTCG	806R_SB709	TAGCAGCT
LB157	515F_SB506	TCGACGAG	806R_SB709	TAGCAGCT
LB159	515F_SB502	CGTTACTA	806R_SC709	CGTCATAC
LB160	515F_SB507	GATCGTGT	806R_SB709	TAGCAGCT
LB162	515F_SB508	GTCAGATA	806R_SB709	TAGCAGCT
LB163	515F_SA505	TCATCGAG	806R_SB710	TCTCTATG
LB165	515F_SA505	TCATCGAG	806R_SC711	CATCGTGA
LB166	515F_SA507	GGATATCT	806R_SB710	TCTCTATG
LB17	515F_SB504	TACGAGAC	806R_SC705	CGAGCTAG
LB170	515F_SA501	ATCGTACG	806R_SC707	ATGAGCTC
LB171	515F_SA502	ACTATCTG	806R_SC707	ATGAGCTC
LB172	515F_SA508	GACACCGT	806R_SB710	TCTCTATG
LB177	515F_SB505	ACGTCTCG	806R_SB710	TCTCTATG
LB180	515F_SB506	TCGACGAG	806R_SB710	TCTCTATG
LB19	515F_SA504	CTGCGTGT	806R_SB710	TCTCTATG
LB199	515F_SA508	GACACCGT	806R_SB711	GATCTACG
LB20	515F_SA501	ATCGTACG	806R_SC706	CTCTAGAG
LB201	515F_SB505	ACGTCTCG	806R_SB711	GATCTACG
LB202	515F_SB504	TACGAGAC	806R_SC706	CTCTAGAG
LB205	515F_SB507	GATCGTGT	806R_SB711	GATCTACG
LB208	515F_SB503	AGAGTCAC	806R_SB707	CTCGACTT
LB210	515F_SA505	TCATCGAG	806R_SA704	ACTCACTG
LB211	515F_SB503	AGAGTCAC	806R_SC709	CGTCATAC
LB212	515F_SB504	TACGAGAC	806R_SB707	CTCGACTT
LB214	515F_SB504	TACGAGAC	806R_SC709	CGTCATAC
LB216	515F_SA506	CGTGAGTG	806R_SA704	ACTCACTG
LB222	515F_SA507	GGATATCT	806R_SA704	ACTCACTG
LB223	515F_SA508	GACACCGT	806R_SA704	ACTCACTG
LB224	515F_SA503	TAGCGAGT	806R_SB709	TAGCAGCT
LB225	515F_SA504	CTGCGTGT	806R_SB709	TAGCAGCT
LB226	515F_SA502	ACTATCTG	806R_SB710	TCTCTATG
LB227	515F_SA503	TAGCGAGT	806R_SB710	TCTCTATG
LB228	515F_SB501	CTACTATA	806R_SB709	TAGCAGCT
LB23	515F_SB501	CTACTATA	806R_SB710	TCTCTATG
LB230	515F_SA504	CTGCGTGT	806R_SC710	TCAGTCTA
LB231	515F_SA503	TAGCGAGT	806R_SC710	TCAGTCTA
LB252	515F_SB504	TACGAGAC	806R_SC710	TCAGTCTA
LB254	515F_SB507	GATCGTGT	806R_SB710	TCTCTATG
LB257	515F_SA503	TAGCGAGT	806R_SC707	ATGAGCTC
LB258	515F_SB508	GTCAGATA	806R_SB710	TCTCTATG
LB260	515F_SA504	CTGCGTGT	806R_SC707	ATGAGCTC
LB261	515F_SA505	TCATCGAG	806R_SB711	GATCTACG
LB262	515F_SA502	ACTATCTG	806R_SC710	TCAGTCTA
LB263	515F_SB508	GTCAGATA	806R_SB708	CGAAGTAT
LB264	515F_SB501	CTACTATA	806R_SC707	ATGAGCTC
LB266	515F_SA505	TCATCGAG	806R_SB709	TAGCAGCT
LB267	515F_SB502	CGTTACTA	806R_SC707	ATGAGCTC
LB268	515F_SA506	CGTGAGTG	806R_SB709	TAGCAGCT
LB269	515F_SB506	TCGACGAG	806R_SA705	TGAGTACG
LB27	515F_SA503	TAGCGAGT	806R_SC709	CGTCATAC
LB270	515F_SA507	GGATATCT	806R_SB709	TAGCAGCT
LB272	515F_SA508	GACACCGT	806R_SB709	TAGCAGCT
LB276	515F_SB503	AGAGTCAC	806R_SC707	ATGAGCTC
LB279	515F_SA501	ATCGTACG	806R_SC710	TCAGTCTA
LB283	515F_SA501	ATCGTACG	806R_SC711	CATCGTGA
LB293	515F_SB505	ACGTCTCG	806R_SA704	ACTCACTG
LB294	515F_SB506	TCGACGAG	806R_SA704	ACTCACTG
LB301	515F_SB507	GATCGTGT	806R_SA704	ACTCACTG
LB303	515F_SA501	ATCGTACG	806R_SB708	CGAAGTAT
LB304	515F_SA502	ACTATCTG	806R_SB708	CGAAGTAT
LB306	515F_SB504	TACGAGAC	806R_SC703	TCTAGACT
LB309	515F_SA501	ATCGTACG	806R_SC704	TCCTCATG
LB310	515F_SA503	TAGCGAGT	806R_SB708	CGAAGTAT
LB314	515F_SA502	ACTATCTG	806R_SB707	CTCGACTT
LB316	515F_SA503	TAGCGAGT	806R_SB707	CTCGACTT
LB33	515F_SA507	GGATATCT	806R_SC712	GAGCTCGA
LB37	515F_SB503	AGAGTCAC	806R_SC711	CATCGTGA
LB39	515F_SA502	ACTATCTG	806R_SC706	CTCTAGAG
LB41	515F_SA503	TAGCGAGT	806R_SC706	CTCTAGAG
LB43	515F_SB503	AGAGTCAC	806R_SC706	CTCTAGAG
LB49	515F_SC507	GATAGCGT	806R_SA703	ACGCTACT
LB51	515F_SB501	CTACTATA	806R_SB708	CGAAGTAT
LB53	515F_SC507	GATAGCGT	806R_SA704	ACTCACTG
LB54	515F_SA502	ACTATCTG	806R_SC705	CGAGCTAG
LB55	515F_SB504	TACGAGAC	806R_SB708	CGAAGTAT
LB58	515F_SA504	CTGCGTGT	806R_SC705	CGAGCTAG
LB63	515F_SA501	ATCGTACG	806R_SB709	TAGCAGCT
LB64	515F_SA502	ACTATCTG	806R_SB709	TAGCAGCT
LB65	515F_SB501	CTACTATA	806R_SC705	CGAGCTAG
LB66	515F_SA504	CTGCGTGT	806R_SC704	TCCTCATG
LB70	515F_SB504	TACGAGAC	806R_SC704	TCCTCATG
LB71	515F_SB501	CTACTATA	806R_SC704	TCCTCATG
LB75	515F_SA501	ATCGTACG	806R_SC705	CGAGCTAG
LB78	515F_SB501	CTACTATA	806R_SC706	CTCTAGAG
LB8	515F_SA502	ACTATCTG	806R_SC704	TCCTCATG
LB80	515F_SB502	CGTTACTA	806R_SC706	CTCTAGAG
LB82	515F_SC508	TCTACACT	806R_SA704	ACTCACTG
LB83	515F_SB502	CGTTACTA	806R_SC704	TCCTCATG
LB86	515F_SA506	CGTGAGTG	806R_SB711	GATCTACG
LB87	515F_SB503	AGAGTCAC	806R_SC704	TCCTCATG
LB88	515F_SA507	GGATATCT	806R_SB711	GATCTACG
LB89	515F_SA504	CTGCGTGT	806R_SB708	CGAAGTAT
LBX170	515F_SA502	ACTATCTG	806R_SB710	CATAGAGA
LBX173	515F_SB501	CTACTATA	806R_SB710	CATAGAGA
LBX174	515F_SB502	CGTTACTA	806R_SB710	CATAGAGA
LBX177	515F_SA501	ATCGTACG	806R_SB711	CGTAGATC
LBX189	515F_SB501	CTACTATA	806R_SB712	CTCGTTAC
LL333	515F_SA507	GGATATCT	806R_SC704	TCCTCATG
LL335	515F_SA506	CGTGAGTG	806R_SC704	TCCTCATG
LL339	515F_SA505	TCATCGAG	806R_SC705	CGAGCTAG
LL347	515F_SB505	ACGTCTCG	806R_SC712	GAGCTCGA
LL350	515F_SA507	GGATATCT	806R_SC706	CTCTAGAG
LL355	515F_SB506	TCGACGAG	806R_SC712	GAGCTCGA
LR108	515F_SC506	CTAGTATG	806R_SA701	CGAGAGTT
LR117	515F_SA504	CTGCGTGT	806R_SC712	GAGCTCGA
LR14	515F_SA507	GGATATCT	806R_SB708	CGAAGTAT
LR143	515F_SC507	GATAGCGT	806R_SA701	CGAGAGTT
LR144	515F_SA503	TAGCGAGT	806R_SC711	CATCGTGA
LR150	515F_SC506	CTAGTATG	806R_SA703	ACGCTACT
LR158	515F_SB503	AGAGTCAC	806R_SA701	CGAGAGTT
LR162	515F_SA506	CGTGAGTG	806R_SC710	TCAGTCTA
LR166	515F_SB504	TACGAGAC	806R_SC711	CATCGTGA
LR167	515F_SB501	CTACTATA	806R_SC711	CATCGTGA
LR17	515F_SA508	GACACCGT	806R_SB708	CGAAGTAT
LR172	515F_SB506	TCGACGAG	806R_SA703	ACGCTACT
LR174	515F_SB504	TACGAGAC	806R_SA701	CGAGAGTT
LR179	515F_SA501	ATCGTACG	806R_SA702	GACATAGT
LR180	515F_SA502	ACTATCTG	806R_SA702	GACATAGT
LR187	515F_SA502	ACTATCTG	806R_SA703	ACGCTACT
LR19	515F_SB508	GTCAGATA	806R_SA706	CTGCGTAG
LR190	515F_SC502	ACGCGTGA	806R_SA705	TGAGTACG
LR195	515F_SA503	TAGCGAGT	806R_SB711	GATCTACG
LR208	515F_SC508	TCTACACT	806R_SB712	GTAACGAG
LR21	515F_SA505	TCATCGAG	806R_SB707	CTCGACTT
LR218	515F_SB501	CTACTATA	806R_SC712	GAGCTCGA
LR219	515F_SB503	AGAGTCAC	806R_SC702	ATAGCGCT
LR22	515F_SA506	CGTGAGTG	806R_SB707	CTCGACTT
LR221	515F_SA505	TCATCGAG	806R_SA701	CGAGAGTT
LR222	515F_SA506	CGTGAGTG	806R_SA701	CGAGAGTT
LR223	515F_SA507	GGATATCT	806R_SA701	CGAGAGTT
LR224	515F_SA508	GACACCGT	806R_SA701	CGAGAGTT
LR228	515F_SB504	TACGAGAC	806R_SC702	ATAGCGCT
LR229	515F_SA501	ATCGTACG	806R_SC703	TCTAGACT
LR23	515F_SA507	GGATATCT	806R_SB707	CTCGACTT
LR231	515F_SB505	ACGTCTCG	806R_SA701	CGAGAGTT
LR233	515F_SB502	CGTTACTA	806R_SC712	GAGCTCGA
LR234	515F_SA502	ACTATCTG	806R_SC703	TCTAGACT
LR236	515F_SA503	TAGCGAGT	806R_SC703	TCTAGACT
LR237	515F_SC502	ACGCGTGA	806R_SA704	ACTCACTG
LR241	515F_SB506	TCGACGAG	806R_SA701	CGAGAGTT
LR242	515F_SA508	GACACCGT	806R_SA702	GACATAGT
LR245	515F_SB505	ACGTCTCG	806R_SA702	GACATAGT
LR246	515F_SB506	TCGACGAG	806R_SA702	GACATAGT
LR25	515F_SB505	ACGTCTCG	806R_SB708	CGAAGTAT
LR252	515F_SB507	GATCGTGT	806R_SA701	CGAGAGTT
LR253	515F_SB508	GTCAGATA	806R_SA701	CGAGAGTT
LR254	515F_SA505	TCATCGAG	806R_SA702	GACATAGT
LR255	515F_SA505	TCATCGAG	806R_SA703	ACGCTACT
LR256	515F_SA506	CGTGAGTG	806R_SA702	GACATAGT
LR257	515F_SA506	CGTGAGTG	806R_SA703	ACGCTACT
LR265	515F_SA507	GGATATCT	806R_SA702	GACATAGT
LR275	515F_SB501	CTACTATA	806R_SC703	TCTAGACT
LR276	515F_SA504	CTGCGTGT	806R_SC703	TCTAGACT
LR281	515F_SB502	CGTTACTA	806R_SC703	TCTAGACT
LR288	515F_SA505	TCATCGAG	806R_SC707	ATGAGCTC
LR292	515F_SA505	TCATCGAG	806R_SB712	GTAACGAG
LR295	515F_SA508	GACACCGT	806R_SB712	GTAACGAG
LR299	515F_SB505	ACGTCTCG	806R_SB712	GTAACGAG
LR307	515F_SB502	CGTTACTA	806R_SC712	GAGCTCGA
LR309	515F_SA501	ATCGTACG	806R_SB711	GATCTACG
LR31	515F_SB506	TCGACGAG	806R_SB708	CGAAGTAT
LR310	515F_SA502	ACTATCTG	806R_SB711	GATCTACG
LR312	515F_SB503	AGAGTCAC	806R_SC709	CGTCATAC
LR318	515F_SA504	CTGCGTGT	806R_SA701	CGAGAGTT
LR329	515F_SB507	GATCGTGT	806R_SB712	GTAACGAG
LR33	515F_SC508	TCTACACT	806R_SB707	CTCGACTT
LR330	515F_SB508	GTCAGATA	806R_SB712	GTAACGAG
LR332	515F_SA505	TCATCGAG	806R_SC701	CAGTAGGT
LR339	515F_SA506	CGTGAGTG	806R_SC701	CAGTAGGT
LR34	515F_SB507	GATCGTGT	806R_SB707	CTCGACTT
LR341	515F_SA501	ATCGTACG	806R_SC712	GAGCTCGA
LR342	515F_SA502	ACTATCTG	806R_SC712	GAGCTCGA
LR344	515F_SB501	CTACTATA	806R_SC710	TCAGTCTA
LR346	515F_SC506	CTAGTATG	806R_SB709	TAGCAGCT
LR350	515F_SA507	GGATATCT	806R_SC701	CAGTAGGT
LR351	515F_SB504	TACGAGAC	806R_SB711	GATCTACG
LR352	515F_SA501	ATCGTACG	806R_SB712	GTAACGAG
LR353	515F_SA508	GACACCGT	806R_SC701	CAGTAGGT
LR356	515F_SB505	ACGTCTCG	806R_SC708	AGCATACC
LR357	515F_SB506	TCGACGAG	806R_SC708	AGCATACC
LR361	515F_SA503	TAGCGAGT	806R_SB712	GTAACGAG
LR363	515F_SB508	GTCAGATA	806R_SA705	TGAGTACG
LR364	515F_SB507	GATCGTGT	806R_SC708	AGCATACC
LR366	515F_SA505	TCATCGAG	806R_SA706	CTGCGTAG
LR367	515F_SA506	CGTGAGTG	806R_SA706	CTGCGTAG
LR368	515F_SA504	CTGCGTGT	806R_SB712	GTAACGAG
LR376	515F_SC508	TCTACACT	806R_SB708	CGAAGTAT
LR381	515F_SB501	CTACTATA	806R_SA704	ACTCACTG
LR382	515F_SA506	CGTGAGTG	806R_SC707	ATGAGCTC
LR384	515F_SC501	AAGCAGCA	806R_SB709	TAGCAGCT
LR385	515F_SA504	CTGCGTGT	806R_SA704	ACTCACTG
LR389	515F_SC507	GATAGCGT	806R_SB709	TAGCAGCT
LR390	515F_SC502	ACGCGTGA	806R_SB709	TAGCAGCT
LR391	515F_SC503	CGATCTAC	806R_SB709	TAGCAGCT
LR397	515F_SA508	GACACCGT	806R_SC703	TCTAGACT
LR398	515F_SC501	AAGCAGCA	806R_SB708	CGAAGTAT
LR403	515F_SC505	GTCTAGTG	806R_SB709	TAGCAGCT
LR404	515F_SC502	ACGCGTGA	806R_SB708	CGAAGTAT
LR411	515F_SC503	CGATCTAC	806R_SB708	CGAAGTAT
LR412	515F_SA508	GACACCGT	806R_SC702	ATAGCGCT
LR413	515F_SB504	TACGAGAC	806R_SA703	ACGCTACT
LR414	515F_SC506	CTAGTATG	806R_SB708	CGAAGTAT
LR417	515F_SA501	ATCGTACG	806R_SA704	ACTCACTG
LR425	515F_SB503	AGAGTCAC	806R_SC708	AGCATACC
LR426	515F_SC508	TCTACACT	806R_SB709	TAGCAGCT
LR427	515F_SC501	AAGCAGCA	806R_SA702	GACATAGT
LR432	515F_SC507	GATAGCGT	806R_SB708	CGAAGTAT
LR434	515F_SA502	ACTATCTG	806R_SA704	ACTCACTG
LR435	515F_SC501	AAGCAGCA	806R_SB710	TCTCTATG
LR440	515F_SC502	ACGCGTGA	806R_SB710	TCTCTATG
LR441	515F_SA508	GACACCGT	806R_SC704	TCCTCATG
LR443	515F_SA503	TAGCGAGT	806R_SA704	ACTCACTG
LR444	515F_SC505	GTCTAGTG	806R_SB710	TCTCTATG
LR450	515F_SA505	TCATCGAG	806R_SC702	ATAGCGCT
LR453	515F_SC505	GTCTAGTG	806R_SA701	CGAGAGTT
LR454	515F_SA506	CGTGAGTG	806R_SC702	ATAGCGCT
LR456	515F_SB501	CTACTATA	806R_SB712	GTAACGAG
LR457	515F_SA507	GGATATCT	806R_SC702	ATAGCGCT
LR460	515F_SA503	TAGCGAGT	806R_SA702	GACATAGT
LR461	515F_SA504	CTGCGTGT	806R_SA702	GACATAGT
LR464	515F_SB501	CTACTATA	806R_SA702	GACATAGT
LR47	515F_SA502	ACTATCTG	806R_SC701	CAGTAGGT
LR470	515F_SA502	ACTATCTG	806R_SC711	CATCGTGA
LR472	515F_SB504	TACGAGAC	806R_SA702	GACATAGT
LR477	515F_SC506	CTAGTATG	806R_SB710	TCTCTATG
LR482	515F_SC508	TCTACACT	806R_SB710	TCTCTATG
LR486	515F_SC501	AAGCAGCA	806R_SB711	GATCTACG
LR488	515F_SC502	ACGCGTGA	806R_SB711	GATCTACG
LR49	515F_SB508	GTCAGATA	806R_SB707	CTCGACTT
LR491	515F_SA503	TAGCGAGT	806R_SC712	GAGCTCGA
LR492	515F_SA507	GGATATCT	806R_SA706	CTGCGTAG
LR495	515F_SB501	CTACTATA	806R_SC712	GAGCTCGA
LR51	515F_SA505	TCATCGAG	806R_SB708	CGAAGTAT
LR55	515F_SA503	TAGCGAGT	806R_SC701	CAGTAGGT
LR56	515F_SA504	CTGCGTGT	806R_SC701	CAGTAGGT
LR60	515F_SB501	CTACTATA	806R_SA703	ACGCTACT
LRA11	515F_SC503	CGATCTAC	806R_SA705	TGAGTACG
LRA17	515F_SB504	TACGAGAC	806R_SA704	ACTCACTG
LRA22	515F_SA501	ATCGTACG	806R_SA705	TGAGTACG
LRA23	515F_SA502	ACTATCTG	806R_SA705	TGAGTACG
LRA30	515F_SA503	TAGCGAGT	806R_SA705	TGAGTACG
LRA31	515F_SC503	CGATCTAC	806R_SA703	ACGCTACT
LRA33	515F_SA504	CTGCGTGT	806R_SA705	TGAGTACG
LRA34	515F_SA501	ATCGTACG	806R_SA706	CTGCGTAG
LRA35	515F_SB501	CTACTATA	806R_SA705	TGAGTACG
LRA37	515F_SB503	AGAGTCAC	806R_SC710	TCAGTCTA
LRA38	515F_SA503	TAGCGAGT	806R_SA706	CTGCGTAG
LRA39	515F_SB501	CTACTATA	806R_SA706	CTGCGTAG
LRA40	515F_SB503	AGAGTCAC	806R_SC712	GAGCTCGA
LRA44	515F_SA504	CTGCGTGT	806R_SC706	CTCTAGAG
LRA48	515F_SA506	CGTGAGTG	806R_SC705	CGAGCTAG
LRA53	515F_SC505	GTCTAGTG	806R_SB711	GATCTACG
LRA57	515F_SC507	GATAGCGT	806R_SB711	GATCTACG
LRA58	515F_SC505	GTCTAGTG	806R_SA703	ACGCTACT
LRA59	515F_SC508	TCTACACT	806R_SB711	GATCTACG
LRA60	515F_SC501	AAGCAGCA	806R_SB712	GTAACGAG
LRA63	515F_SA507	GGATATCT	806R_SC705	CGAGCTAG
LRA64	515F_SB504	TACGAGAC	806R_SC701	CAGTAGGT
LRA65	515F_SC505	GTCTAGTG	806R_SB712	GTAACGAG
LRA67	515F_SC506	CTAGTATG	806R_SB712	GTAACGAG
LRA69	515F_SC501	AAGCAGCA	806R_SA701	CGAGAGTT
LRA70	515F_SA502	ACTATCTG	806R_SC702	ATAGCGCT
LRA74	515F_SA504	CTGCGTGT	806R_SC702	ATAGCGCT
LRA75	515F_SB501	CTACTATA	806R_SC702	ATAGCGCT
LRA76	515F_SB502	CGTTACTA	806R_SC702	ATAGCGCT
Mock1	515F_SC504	TGCGTCAC	806R_SC703	AGTCTAGA
Mock2	515F_SA502	ACTATCTG	806R_SC701	CAGTAGGT
Mock3	515F_SB505	ACGTCTCG	806R_SC711	CATCGTGA
Negative1	515F_SC504	TGCGTCAC	806R_SC705	CTAGCTCG
Negative10	515F_SA506	CGTGAGTG	806R_SB712	GTAACGAG
Negative11	515F_SA507	GGATATCT	806R_SC707	ATGAGCTC
Negative2	515F_SA504	CTGCGTGT	806R_SA705	CGTACTCA
Negative3	515F_SB502	CGTTACTA	806R_SC707	GAGCTCAT
Negative4	515F_SB501	CTACTATA	806R_SB707	CTCGACTT
Negative5	515F_SC506	CTAGTATG	806R_SC707	ATGAGCTC
Negative6	515F_SB501	CTACTATA	806R_SC705	CGAGCTAG
Negative7	515F_SA501	ATCGTACG	806R_SB710	TCTCTATG
Negative8	515F_SA503	TAGCGAGT	806R_SC712	GAGCTCGA
Negative9	515F_SC503	CGATCTAC	806R_SB712	GTAACGAG
SB100	515F_SB502	CGTTACTA	806R_SA704	CAGTGAGT
SB101	515F_SB501	CTACTATA	806R_SC704	TCCTCATG
SB102	515F_SB501	CTACTATA	806R_SA702	GACATAGT
SB103	515F_SB504	TACGAGAC	806R_SA702	GACATAGT
SB104	515F_SB503	AGAGTCAC	806R_SC704	CATGAGGA
SB105	515F_SA501	ATCGTACG	806R_SA703	ACGCTACT
SB106	515F_SB504	TACGAGAC	806R_SC704	CATGAGGA
SB107	515F_SA502	ACTATCTG	806R_SA703	ACGCTACT
SB108	515F_SA503	TAGCGAGT	806R_SA703	ACGCTACT
SB109	515F_SA504	CTGCGTGT	806R_SA703	ACGCTACT
SB110	515F_SC506	CTAGTATG	806R_SC703	AGTCTAGA
SB111	515F_SA505	TCATCGAG	806R_SC709	CGTCATAC
SB112	515F_SB501	CTACTATA	806R_SA703	ACGCTACT
SB113	515F_SA506	CGTGAGTG	806R_SC712	GAGCTCGA
SB114	515F_SA507	GGATATCT	806R_SC710	TCAGTCTA
SB115	515F_SB504	TACGAGAC	806R_SA703	ACGCTACT
SB116	515F_SC505	GTCTAGTG	806R_SC702	ATAGCGCT
SB117	515F_SC506	CTAGTATG	806R_SC702	ATAGCGCT
SB118	515F_SA501	ATCGTACG	806R_SA704	ACTCACTG
SB12	515F_SC502	ACGCGTGA	806R_SC703	AGTCTAGA
SB120	515F_SC507	GATAGCGT	806R_SC702	ATAGCGCT
SB122	515F_SB501	CTACTATA	806R_SB707	AAGTCGAG
SB124	515F_SC508	TCTACACT	806R_SC702	ATAGCGCT
SB126	515F_SA502	ACTATCTG	806R_SC705	CGAGCTAG
SB127	515F_SC501	AAGCAGCA	806R_SC703	TCTAGACT
SB128	515F_SA503	TAGCGAGT	806R_SC705	CGAGCTAG
SB13	515F_SA504	CTGCGTGT	806R_SC703	AGTCTAGA
SB131	515F_SA502	ACTATCTG	806R_SA704	ACTCACTG
SB133	515F_SA503	TAGCGAGT	806R_SA704	ACTCACTG
SB139	515F_SA504	CTGCGTGT	806R_SA704	ACTCACTG
SB140	515F_SB501	CTACTATA	806R_SA704	ACTCACTG
SB144	515F_SB504	TACGAGAC	806R_SA704	ACTCACTG
SB145	515F_SA501	ATCGTACG	806R_SA705	TGAGTACG
SB148	515F_SC507	GATAGCGT	806R_SC703	AGTCTAGA
SB149	515F_SA502	ACTATCTG	806R_SA705	TGAGTACG
SB15	515F_SC503	CGATCTAC	806R_SC703	AGTCTAGA
SB150	515F_SC502	ACGCGTGA	806R_SC701	CAGTAGGT
SB152	515F_SA502	ACTATCTG	806R_SA705	CGTACTCA
SB153	515F_SC503	CGATCTAC	806R_SC701	CAGTAGGT
SB154	515F_SA503	TAGCGAGT	806R_SA705	CGTACTCA
SB156	515F_SC502	ACGCGTGA	806R_SC707	ATGAGCTC
SB157	515F_SC503	CGATCTAC	806R_SC707	ATGAGCTC
SB159	515F_SC508	TCTACACT	806R_SC703	AGTCTAGA
SB160	515F_SA507	GGATATCT	806R_SC709	CGTCATAC
SB162	515F_SC505	GTCTAGTG	806R_SC707	ATGAGCTC
SB163	515F_SC507	GATAGCGT	806R_SC707	ATGAGCTC
SB165	515F_SC502	ACGCGTGA	806R_SC705	CTAGCTCG
SB166	515F_SC508	TCTACACT	806R_SC707	ATGAGCTC
SB17	515F_SA501	ATCGTACG	806R_SC705	CTAGCTCG
SB170	515F_SA502	ACTATCTG	806R_SC706	CTCTAGAG
SB171	515F_SA503	TAGCGAGT	806R_SC706	CTCTAGAG
SB172	515F_SC501	AAGCAGCA	806R_SC708	AGCATACC
SB177	515F_SC502	ACGCGTGA	806R_SC708	AGCATACC
SB180	515F_SC503	CGATCTAC	806R_SC708	AGCATACC
SB19	515F_SA502	ACTATCTG	806R_SB708	ATACTTCG
SB199	515F_SC501	AAGCAGCA	806R_SC709	CGTCATAC
SB20	515F_SA502	ACTATCTG	806R_SC705	CTAGCTCG
SB201	515F_SC503	CGATCTAC	806R_SC709	CGTCATAC
SB202	515F_SA501	ATCGTACG	806R_SC706	CTCTAGAG
SB205	515F_SC505	GTCTAGTG	806R_SC709	CGTCATAC
SB208	515F_SB501	CTACTATA	806R_SA705	CGTACTCA
SB210	515F_SC504	TGCGTCAC	806R_SC701	CAGTAGGT
SB211	515F_SC501	AAGCAGCA	806R_SC704	CATGAGGA
SB212	515F_SB502	CGTTACTA	806R_SC704	TCCTCATG
SB214	515F_SC502	ACGCGTGA	806R_SC704	CATGAGGA
SB216	515F_SC505	GTCTAGTG	806R_SC701	CAGTAGGT
SB222	515F_SC506	CTAGTATG	806R_SC701	CAGTAGGT
SB223	515F_SC507	GATAGCGT	806R_SC701	CAGTAGGT
SB224	515F_SA501	ATCGTACG	806R_SB707	AAGTCGAG
SB225	515F_SA502	ACTATCTG	806R_SB707	AAGTCGAG
SB226	515F_SB504	TACGAGAC	806R_SB707	AAGTCGAG
SB227	515F_SA501	ATCGTACG	806R_SB708	ATACTTCG
SB228	515F_SA503	TAGCGAGT	806R_SB707	AAGTCGAG
SB23	515F_SA503	TAGCGAGT	806R_SB708	ATACTTCG
SB230	515F_SC501	AAGCAGCA	806R_SC701	ACCTACTG
SB231	515F_SC505	GTCTAGTG	806R_SC704	CATGAGGA
SB252	515F_SC503	CGATCTAC	806R_SC705	CTAGCTCG
SB254	515F_SA506	CGTGAGTG	806R_SC708	AGCATACC
SB257	515F_SA504	CTGCGTGT	806R_SC706	CTCTAGAG
SB258	515F_SC505	GTCTAGTG	806R_SC708	AGCATACC
SB260	515F_SB501	CTACTATA	806R_SC706	CTCTAGAG
SB261	515F_SC506	CTAGTATG	806R_SC708	AGCATACC
SB262	515F_SA502	ACTATCTG	806R_SA701	CGAGAGTT
SB263	515F_SA508	GACACCGT	806R_SC708	AGCATACC
SB264	515F_SB502	CGTTACTA	806R_SC706	CTCTAGAG
SB266	515F_SC505	GTCTAGTG	806R_SC706	CTCTAGAG
SB267	515F_SB503	AGAGTCAC	806R_SC706	CTCTAGAG
SB268	515F_SC506	CTAGTATG	806R_SC706	CTCTAGAG
SB269	515F_SC502	ACGCGTGA	806R_SC703	TCTAGACT
SB27	515F_SC505	GTCTAGTG	806R_SC703	AGTCTAGA
SB270	515F_SC507	GATAGCGT	806R_SC706	CTCTAGAG
SB272	515F_SC501	AAGCAGCA	806R_SC707	ATGAGCTC
SB276	515F_SB504	TACGAGAC	806R_SC706	CTCTAGAG
SB279	515F_SC503	CGATCTAC	806R_SC704	CATGAGGA
SB283	515F_SC505	GTCTAGTG	806R_SC705	CTAGCTCG
SB293	515F_SC508	TCTACACT	806R_SC701	CAGTAGGT
SB294	515F_SC502	ACGCGTGA	806R_SC702	ATAGCGCT
SB301	515F_SC503	CGATCTAC	806R_SC702	ATAGCGCT
SB303	515F_SB503	AGAGTCAC	806R_SC704	TCCTCATG
SB304	515F_SB504	TACGAGAC	806R_SA705	CGTACTCA
SB306	515F_SA501	ATCGTACG	806R_SC703	AGTCTAGA
SB307	515F_SC506	CTAGTATG	806R_SC705	CTAGCTCG
SB309	515F_SA502	ACTATCTG	806R_SC703	AGTCTAGA
SB310	515F_SA501	ATCGTACG	806R_SA706	CTACGCAG
SB314	515F_SB504	TACGAGAC	806R_SA704	CAGTGAGT
SB316	515F_SA501	ATCGTACG	806R_SA705	CGTACTCA
SB33	515F_SA503	TAGCGAGT	806R_SC707	ATGAGCTC
SB37	515F_SC505	GTCTAGTG	806R_SC702	AGCGCTAT
SB39	515F_SA503	TAGCGAGT	806R_SC705	CTAGCTCG
SB40	515F_SA504	CTGCGTGT	806R_SB708	ATACTTCG
SB41	515F_SA504	CTGCGTGT	806R_SC705	CTAGCTCG
SB43	515F_SB504	TACGAGAC	806R_SC705	CTAGCTCG
SB46	515F_SC506	CTAGTATG	806R_SC702	AGCGCTAT
SB49	515F_SC503	CGATCTAC	806R_SC702	AGCGCTAT
SB50	515F_SA502	ACTATCTG	806R_SA702	GACATAGT
SB51	515F_SA503	TAGCGAGT	806R_SA706	CTACGCAG
SB52	515F_SB501	CTACTATA	806R_SA706	CTACGCAG
SB53	515F_SA503	TAGCGAGT	806R_SA702	GACATAGT
SB54	515F_SA503	TAGCGAGT	806R_SC704	CATGAGGA
SB55	515F_SB504	TACGAGAC	806R_SC704	TCCTCATG
SB56	515F_SA504	CTGCGTGT	806R_SA704	CAGTGAGT
SB58	515F_SA504	CTGCGTGT	806R_SC704	CATGAGGA
SB63	515F_SA501	ATCGTACG	806R_SC705	CGAGCTAG
SB64	515F_SB504	TACGAGAC	806R_SA706	CTACGCAG
SB65	515F_SB502	CGTTACTA	806R_SC704	CATGAGGA
SB66	515F_SB501	CTACTATA	806R_SC703	AGTCTAGA
SB70	515F_SA501	ATCGTACG	806R_SC704	CATGAGGA
SB71	515F_SB502	CGTTACTA	806R_SC703	AGTCTAGA
SB75	515F_SA502	ACTATCTG	806R_SC704	CATGAGGA
SB78	515F_SA504	CTGCGTGT	806R_SC706	CTCTAGAG
SB8	515F_SA503	TAGCGAGT	806R_SC703	AGTCTAGA
SB80	515F_SB503	AGAGTCAC	806R_SC705	CTAGCTCG
SB82	515F_SA504	CTGCGTGT	806R_SA702	GACATAGT
SB83	515F_SB503	AGAGTCAC	806R_SC703	AGTCTAGA
SB86	515F_SC507	GATAGCGT	806R_SC708	AGCATACC
SB87	515F_SB504	TACGAGAC	806R_SC703	AGTCTAGA
SB88	515F_SC508	TCTACACT	806R_SC708	AGCATACC
SB89	515F_SA502	ACTATCTG	806R_SA706	CTACGCAG
SB98	515F_SC507	GATAGCGT	806R_SC702	AGCGCTAT
SB99	515F_SB501	CTACTATA	806R_SA704	CAGTGAGT
SBX104	515F_SB504	TACGAGAC	806R_SA701	AACTCTCG
SBX105	515F_SA501	ATCGTACG	806R_SA702	ACTATGTC
SBX106	515F_SA502	ACTATCTG	806R_SA702	ACTATGTC
SBX107	515F_SA503	TAGCGAGT	806R_SA702	ACTATGTC
SBX109	515F_SB501	CTACTATA	806R_SA702	ACTATGTC
SBX122	515F_SA502	ACTATCTG	806R_SA704	CAGTGAGT
SBX129	515F_SA501	ATCGTACG	806R_SA705	CGTACTCA
SBX99	515F_SA503	TAGCGAGT	806R_SA701	AACTCTCG
SL320	515F_SC508	TCTACACT	806R_SC711	CATCGTGA
SL321	515F_SC508	TCTACACT	806R_SC712	GAGCTCGA
SL323	515F_SC501	AAGCAGCA	806R_SC712	GAGCTCGA
SL328	515F_SC506	CTAGTATG	806R_SC712	GAGCTCGA
SR108	515F_SC505	GTCTAGTG	806R_SC701	ACCTACTG
SR117	515F_SB502	CGTTACTA	806R_SC711	TCACGATG
SR139	515F_SC501	AAGCAGCA	806R_SC706	CTCTAGAG
SR14	515F_SC507	GATAGCGT	806R_SC705	CGAGCTAG
SR143	515F_SC506	CTAGTATG	806R_SC701	ACCTACTG
SR144	515F_SC502	ACGCGTGA	806R_SC706	CTCTAGAG
SR147	515F_SC508	TCTACACT	806R_SC706	CTCTAGAG
SR15	515F_SC502	ACGCGTGA	806R_SC704	TCCTCATG
SR150	515F_SC502	ACGCGTGA	806R_SC702	AGCGCTAT
SR154	515F_SB504	TACGAGAC	806R_SB712	CTCGTTAC
SR158	515F_SC502	ACGCGTGA	806R_SC710	TAGACTGA
SR160	515F_SC501	AAGCAGCA	806R_SC707	GAGCTCAT
SR161	515F_SA502	ACTATCTG	806R_SC704	TCCTCATG
SR162	515F_SC502	ACGCGTGA	806R_SC707	GAGCTCAT
SR163	515F_SC503	CGATCTAC	806R_SC707	GAGCTCAT
SR164	515F_SC505	GTCTAGTG	806R_SC706	CTCTAGAG
SR165	515F_SC506	CTAGTATG	806R_SC706	CTCTAGAG
SR166	515F_SC505	GTCTAGTG	806R_SC707	GAGCTCAT
SR167	515F_SC507	GATAGCGT	806R_SC706	CTCTAGAG
SR168	515F_SB501	CTACTATA	806R_SB708	ATACTTCG
SR17	515F_SC508	TCTACACT	806R_SC705	CGAGCTAG
SR171	515F_SC506	CTAGTATG	806R_SC707	GAGCTCAT
SR172	515F_SC501	AAGCAGCA	806R_SC701	CAGTAGGT
SR174	515F_SA504	CTGCGTGT	806R_SC704	TCCTCATG
SR175	515F_SA504	CTGCGTGT	806R_SC707	ATGAGCTC
SR177	515F_SB502	CGTTACTA	806R_SC707	ATGAGCTC
SR178	515F_SA505	TCATCGAG	806R_SC712	GAGCTCGA
SR179	515F_SC505	GTCTAGTG	806R_SC710	TAGACTGA
SR180	515F_SC506	CTAGTATG	806R_SC710	TAGACTGA
SR182	515F_SB503	AGAGTCAC	806R_SC707	ATGAGCTC
SR186	515F_SC507	GATAGCGT	806R_SC710	TAGACTGA
SR187	515F_SC505	GTCTAGTG	806R_SC712	TCGAGCTC
SR19	515F_SC503	CGATCTAC	806R_SC704	TCCTCATG
SR190	515F_SB502	CGTTACTA	806R_SA702	GACATAGT
SR193	515F_SB504	TACGAGAC	806R_SC706	CTCTAGAG
SR195	515F_SA502	ACTATCTG	806R_SB709	AGCTGCTA
SR197	515F_SC506	CTAGTATG	806R_SC712	TCGAGCTC
SR208	515F_SA503	TAGCGAGT	806R_SB710	TCTCTATG
SR21	515F_SC504	TGCGTCAC	806R_SC704	TCCTCATG
SR218	515F_SB503	AGAGTCAC	806R_SC711	TCACGATG
SR219	515F_SB504	TACGAGAC	806R_SC701	ACCTACTG
SR22	515F_SC505	GTCTAGTG	806R_SC704	TCCTCATG
SR221	515F_SA504	CTGCGTGT	806R_SB710	TCTCTATG
SR222	515F_SB501	CTACTATA	806R_SB710	TCTCTATG
SR223	515F_SB502	CGTTACTA	806R_SB710	TCTCTATG
SR224	515F_SA507	GGATATCT	806R_SC711	CATCGTGA
SR228	515F_SA501	ATCGTACG	806R_SC702	AGCGCTAT
SR229	515F_SA502	ACTATCTG	806R_SC702	AGCGCTAT
SR23	515F_SC506	CTAGTATG	806R_SC704	TCCTCATG
SR231	515F_SB504	TACGAGAC	806R_SB710	TCTCTATG
SR233	515F_SB504	TACGAGAC	806R_SC711	TCACGATG
SR234	515F_SA503	TAGCGAGT	806R_SC702	AGCGCTAT
SR236	515F_SA504	CTGCGTGT	806R_SC702	AGCGCTAT
SR237	515F_SA501	ATCGTACG	806R_SA702	GACATAGT
SR241	515F_SA502	ACTATCTG	806R_SB711	GATCTACG
SR242	515F_SB504	TACGAGAC	806R_SB711	GATCTACG
SR245	515F_SA501	ATCGTACG	806R_SB712	GTAACGAG
SR246	515F_SA502	ACTATCTG	806R_SB712	GTAACGAG
SR25	515F_SC501	AAGCAGCA	806R_SC706	CTCTAGAG
SR252	515F_SA503	TAGCGAGT	806R_SB711	GATCTACG
SR253	515F_SA504	CTGCGTGT	806R_SB711	GATCTACG
SR254	515F_SB501	CTACTATA	806R_SB711	GATCTACG
SR255	515F_SA504	CTGCGTGT	806R_SB712	GTAACGAG
SR256	515F_SB502	CGTTACTA	806R_SB711	GATCTACG
SR257	515F_SB501	CTACTATA	806R_SB712	GTAACGAG
SR26	515F_SC507	GATAGCGT	806R_SC704	TCCTCATG
SR265	515F_SA508	GACACCGT	806R_SC710	TCAGTCTA
SR275	515F_SB502	CGTTACTA	806R_SC702	AGCGCTAT
SR276	515F_SB501	CTACTATA	806R_SC702	AGCGCTAT
SR284	515F_SB504	TACGAGAC	806R_SC702	AGCGCTAT
SR288	515F_SA503	TAGCGAGT	806R_SC708	AGCATACC
SR289	515F_SC506	CTAGTATG	806R_SC704	CATGAGGA
SR29	515F_SC508	TCTACACT	806R_SC704	TCCTCATG
SR292	515F_SC507	GATAGCGT	806R_SC709	CGTCATAC
SR294	515F_SC508	TCTACACT	806R_SC709	CGTCATAC
SR295	515F_SC501	AAGCAGCA	806R_SC710	TCAGTCTA
SR299	515F_SC502	ACGCGTGA	806R_SC710	TCAGTCTA
SR30	515F_SC502	ACGCGTGA	806R_SC705	CGAGCTAG
SR306	515F_SC507	GATAGCGT	806R_SC701	ACCTACTG
SR307	515F_SC505	GTCTAGTG	806R_SC708	GGTATGCT
SR309	515F_SB504	TACGAGAC	806R_SB708	ATACTTCG
SR31	515F_SC502	ACGCGTGA	806R_SC706	CTCTAGAG
SR310	515F_SA501	ATCGTACG	806R_SB709	AGCTGCTA
SR312	515F_SB504	TACGAGAC	806R_SC712	TCGAGCTC
SR314	515F_SC506	CTAGTATG	806R_SC708	GGTATGCT
SR315	515F_SC507	GATAGCGT	806R_SC708	GGTATGCT
SR317	515F_SC508	TCTACACT	806R_SC708	GGTATGCT
SR318	515F_SC501	AAGCAGCA	806R_SC709	GTATGACG
SR327	515F_SC503	CGATCTAC	806R_SC710	TCAGTCTA
SR329	515F_SA505	TCATCGAG	806R_SC710	TCAGTCTA
SR33	515F_SA503	TAGCGAGT	806R_SA705	TGAGTACG
SR330	515F_SC505	GTCTAGTG	806R_SC710	TCAGTCTA
SR331	515F_SC507	GATAGCGT	806R_SC704	CATGAGGA
SR332	515F_SC506	CTAGTATG	806R_SC710	TCAGTCTA
SR339	515F_SC507	GATAGCGT	806R_SC710	TCAGTCTA
SR34	515F_SC503	CGATCTAC	806R_SC705	CGAGCTAG
SR341	515F_SC507	GATAGCGT	806R_SC707	GAGCTCAT
SR342	515F_SC508	TCTACACT	806R_SC707	GAGCTCAT
SR344	515F_SC508	TCTACACT	806R_SC704	CATGAGGA
SR345	515F_SB503	AGAGTCAC	806R_SB709	AGCTGCTA
SR346	515F_SB504	TACGAGAC	806R_SA706	CTGCGTAG
SR350	515F_SC508	TCTACACT	806R_SC710	TCAGTCTA
SR351	515F_SB504	TACGAGAC	806R_SB709	AGCTGCTA
SR352	515F_SA501	ATCGTACG	806R_SB710	CATAGAGA
SR353	515F_SC501	AAGCAGCA	806R_SC711	CATCGTGA
SR354	515F_SC503	CGATCTAC	806R_SC701	ACCTACTG
SR356	515F_SC502	ACGCGTGA	806R_SC711	CATCGTGA
SR357	515F_SC503	CGATCTAC	806R_SC711	CATCGTGA
SR361	515F_SA503	TAGCGAGT	806R_SB710	CATAGAGA
SR362	515F_SC501	AAGCAGCA	806R_SC705	CTAGCTCG
SR363	515F_SC503	CGATCTAC	806R_SC703	TCTAGACT
SR364	515F_SA505	TCATCGAG	806R_SC708	AGCATACC
SR366	515F_SA507	GGATATCT	806R_SC708	AGCATACC
SR367	515F_SC505	GTCTAGTG	806R_SC703	TCTAGACT
SR368	515F_SA504	CTGCGTGT	806R_SB710	CATAGAGA
SR376	515F_SA502	ACTATCTG	806R_SA706	CTGCGTAG
SR381	515F_SA502	ACTATCTG	806R_SA702	ACTATGTC
SR382	515F_SA504	CTGCGTGT	806R_SC708	AGCATACC
SR384	515F_SA503	TAGCGAGT	806R_SA706	CTGCGTAG
SR385	515F_SA501	ATCGTACG	806R_SA702	ACTATGTC
SR389	515F_SA501	ATCGTACG	806R_SB707	CTCGACTT
SR390	515F_SA504	CTGCGTGT	806R_SA706	CTGCGTAG
SR391	515F_SB501	CTACTATA	806R_SA706	CTGCGTAG
SR395	515F_SB504	TACGAGAC	806R_SA701	AACTCTCG
SR397	515F_SA506	CGTGAGTG	806R_SC709	CGTCATAC
SR398	515F_SA504	CTGCGTGT	806R_SA705	TGAGTACG
SR4	515F_SC501	AAGCAGCA	806R_SC704	TCCTCATG
SR403	515F_SB503	AGAGTCAC	806R_SA706	CTGCGTAG
SR404	515F_SB501	CTACTATA	806R_SA705	TGAGTACG
SR411	515F_SA508	GACACCGT	806R_SC709	CGTCATAC
SR413	515F_SA502	ACTATCTG	806R_SA701	AACTCTCG
SR414	515F_SB504	TACGAGAC	806R_SA705	TGAGTACG
SR416	515F_SC508	TCTACACT	806R_SC701	ACCTACTG
SR417	515F_SA503	TAGCGAGT	806R_SA701	AACTCTCG
SR421	515F_SA504	CTGCGTGT	806R_SA701	AACTCTCG
SR423	515F_SB501	CTACTATA	806R_SA701	AACTCTCG
SR425	515F_SA504	CTGCGTGT	806R_SC712	TCGAGCTC
SR426	515F_SA502	ACTATCTG	806R_SB707	CTCGACTT
SR427	515F_SB501	CTACTATA	806R_SC712	TCGAGCTC
SR432	515F_SA501	ATCGTACG	806R_SA706	CTGCGTAG
SR434	515F_SB502	CGTTACTA	806R_SA701	AACTCTCG
SR435	515F_SA503	TAGCGAGT	806R_SB707	CTCGACTT
SR440	515F_SA504	CTGCGTGT	806R_SB707	CTCGACTT
SR441	515F_SB502	CGTTACTA	806R_SB707	CTCGACTT
SR443	515F_SB503	AGAGTCAC	806R_SA701	AACTCTCG
SR444	515F_SA508	GACACCGT	806R_SC711	CATCGTGA
SR447	515F_SC505	GTCTAGTG	806R_SC711	CATCGTGA
SR448	515F_SC507	GATAGCGT	806R_SC705	CTAGCTCG
SR450	515F_SC506	CTAGTATG	806R_SC711	CATCGTGA
SR452	515F_SA501	ATCGTACG	806R_SA701	CGAGAGTT
SR453	515F_SA501	ATCGTACG	806R_SC704	TCCTCATG
SR454	515F_SC507	GATAGCGT	806R_SC711	CATCGTGA
SR456	515F_SB501	CTACTATA	806R_SB710	CATAGAGA
SR457	515F_SC508	TCTACACT	806R_SC706	CTCTAGAG
SR460	515F_SC508	TCTACACT	806R_SC710	TAGACTGA
SR461	515F_SC501	AAGCAGCA	806R_SC711	TCACGATG
SR462	515F_SB504	TACGAGAC	806R_SC705	CGAGCTAG
SR464	515F_SC502	ACGCGTGA	806R_SC711	TCACGATG
SR466	515F_SB503	AGAGTCAC	806R_SB710	CATAGAGA
SR467	515F_SC503	CGATCTAC	806R_SC711	TCACGATG
SR468	515F_SB501	CTACTATA	806R_SA701	CGAGAGTT
SR47	515F_SA501	ATCGTACG	806R_SB711	CGTAGATC
SR470	515F_SA506	CGTGAGTG	806R_SC711	CATCGTGA
SR472	515F_SC505	GTCTAGTG	806R_SC711	TCACGATG
SR477	515F_SA501	ATCGTACG	806R_SB708	CGAAGTAT
SR479	515F_SA502	ACTATCTG	806R_SB708	CGAAGTAT
SR482	515F_SA503	TAGCGAGT	806R_SB708	CGAAGTAT
SR485	515F_SC501	AAGCAGCA	806R_SC708	GGTATGCT
SR486	515F_SA504	CTGCGTGT	806R_SB708	CGAAGTAT
SR488	515F_SB501	CTACTATA	806R_SB708	CGAAGTAT
SR49	515F_SA508	GACACCGT	806R_SC707	ATGAGCTC
SR491	515F_SC502	ACGCGTGA	806R_SC708	GGTATGCT
SR492	515F_SC506	CTAGTATG	806R_SC703	TCTAGACT
SR493	515F_SC507	GATAGCGT	806R_SC703	TCTAGACT
SR494	515F_SC503	CGATCTAC	806R_SC708	GGTATGCT
SR495	515F_SA503	TAGCGAGT	806R_SC704	TCCTCATG
SR498	515F_SC508	TCTACACT	806R_SC703	TCTAGACT
SR51	515F_SC505	GTCTAGTG	806R_SC705	CGAGCTAG
SR55	515F_SA502	ACTATCTG	806R_SB711	CGTAGATC
SR56	515F_SA503	TAGCGAGT	806R_SB711	CGTAGATC
SR6	515F_SC506	CTAGTATG	806R_SC705	CGAGCTAG
SR60	515F_SC507	GATAGCGT	806R_SC712	TCGAGCTC
SR61	515F_SA504	CTGCGTGT	806R_SB711	CGTAGATC
SR64	515F_SC508	TCTACACT	806R_SC712	TCGAGCTC
SR65	515F_SA501	ATCGTACG	806R_SA701	AACTCTCG
SR67	515F_SC502	ACGCGTGA	806R_SC701	ACCTACTG
SR73	515F_SB502	CGTTACTA	806R_SB711	CGTAGATC
SR77	515F_SC502	ACGCGTGA	806R_SC709	GTATGACG
SR79	515F_SC503	CGATCTAC	806R_SC709	GTATGACG
SR81	515F_SA504	CTGCGTGT	806R_SC705	CGAGCTAG
SR87	515F_SC505	GTCTAGTG	806R_SC709	GTATGACG
SR95	515F_SC506	CTAGTATG	806R_SC709	GTATGACG
SR97	515F_SC507	GATAGCGT	806R_SC709	GTATGACG
SR99	515F_SC508	TCTACACT	806R_SC709	GTATGACG
SRA11	515F_SC508	TCTACACT	806R_SC702	AGCGCTAT
SRA12	515F_SA503	TAGCGAGT	806R_SA702	ACTATGTC
SRA13	515F_SC506	CTAGTATG	806R_SC711	TCACGATG
SRA14	515F_SC507	GATAGCGT	806R_SC711	TCACGATG
SRA15	515F_SB503	AGAGTCAC	806R_SB708	ATACTTCG
SRA16	515F_SA504	CTGCGTGT	806R_SA702	ACTATGTC
SRA17	515F_SB501	CTACTATA	806R_SA702	ACTATGTC
SRA18	515F_SC508	TCTACACT	806R_SC711	TCACGATG
SRA19	515F_SA503	TAGCGAGT	806R_SA701	CGAGAGTT
SRA20	515F_SC501	AAGCAGCA	806R_SC712	TCGAGCTC
SRA21	515F_SC502	ACGCGTGA	806R_SC712	TCGAGCTC
SRA22	515F_SB502	CGTTACTA	806R_SA702	ACTATGTC
SRA23	515F_SB503	AGAGTCAC	806R_SA702	ACTATGTC
SRA24	515F_SC503	CGATCTAC	806R_SC712	TCGAGCTC
SRA25	515F_SC501	AAGCAGCA	806R_SC702	AGCGCTAT
SRA26	515F_SA503	TAGCGAGT	806R_SA703	AGTAGCGT
SRA28	515F_SB501	CTACTATA	806R_SA703	AGTAGCGT
SRA29	515F_SB502	CGTTACTA	806R_SA703	AGTAGCGT
SRA30	515F_SB504	TACGAGAC	806R_SA702	ACTATGTC
SRA31	515F_SA503	TAGCGAGT	806R_SB709	AGCTGCTA
SRA32	515F_SB503	AGAGTCAC	806R_SA703	AGTAGCGT
SRA33	515F_SA501	ATCGTACG	806R_SA703	AGTAGCGT
SRA34	515F_SB504	TACGAGAC	806R_SA703	AGTAGCGT
SRA35	515F_SA502	ACTATCTG	806R_SA703	AGTAGCGT
SRA36	515F_SA501	ATCGTACG	806R_SA704	CAGTGAGT
SRA37	515F_SA501	ATCGTACG	806R_SC707	GAGCTCAT
SRA38	515F_SA502	ACTATCTG	806R_SA704	CAGTGAGT
SRA39	515F_SA503	TAGCGAGT	806R_SA704	CAGTGAGT
SRA40	515F_SB503	AGAGTCAC	806R_SA702	GACATAGT
SRA44	515F_SB501	CTACTATA	806R_SC705	CTAGCTCG
SRA46	515F_SA501	ATCGTACG	806R_SC712	TCGAGCTC
SRA48	515F_SB503	AGAGTCAC	806R_SB708	CGAAGTAT
SRA49	515F_SA502	ACTATCTG	806R_SC712	TCGAGCTC
SRA51	515F_SA501	ATCGTACG	806R_SC706	CTCTAGAG
SRA52	515F_SB504	TACGAGAC	806R_SB708	CGAAGTAT
SRA53	515F_SA501	ATCGTACG	806R_SB709	TAGCAGCT
SRA54	515F_SB504	TACGAGAC	806R_SB711	CGTAGATC
SRA56	515F_SA501	ATCGTACG	806R_SB712	CTCGTTAC
SRA57	515F_SA502	ACTATCTG	806R_SB709	TAGCAGCT
SRA58	515F_SB502	CGTTACTA	806R_SA701	CGAGAGTT
SRA59	515F_SA503	TAGCGAGT	806R_SB709	TAGCAGCT
SRA60	515F_SA504	CTGCGTGT	806R_SB709	TAGCAGCT
SRA62	515F_SA502	ACTATCTG	806R_SB712	CTCGTTAC
SRA64	515F_SA503	TAGCGAGT	806R_SB712	CTCGTTAC
SRA65	515F_SB504	TACGAGAC	806R_SB709	TAGCAGCT
SRA67	515F_SA501	ATCGTACG	806R_SB710	TCTCTATG
SRA68	515F_SB501	CTACTATA	806R_SB712	CTCGTTAC
SRA69	515F_SA503	TAGCGAGT	806R_SC712	TCGAGCTC
SRA70	515F_SA504	CTGCGTGT	806R_SA701	CGAGAGTT
SRA73	515F_SA504	CTGCGTGT	806R_SC701	ACCTACTG
SRA74	515F_SA501	ATCGTACG	806R_SC701	ACCTACTG
SRA75	515F_SA502	ACTATCTG	806R_SC706	CTCTAGAG
SRA76	515F_SA503	TAGCGAGT	806R_SC706	CTCTAGAG
SRA77	515F_SA502	ACTATCTG	806R_SC701	ACCTACTG
SRA78	515F_SA503	TAGCGAGT	806R_SC701	ACCTACTG
Blank16	ITS86F_SB507	GATCGTGT	ITS4_SC704	TCCTCATG
Blank35	ITS86F_SD504	TGCGTCAC	ITS4_SD701	ACCTAGTA
Blank36	ITS86F_SC501	ACGACGTG	ITS4_SD705	CGTATCGC
LB103	ITS86F_SB506	TCGACGAG	ITS4_SA704	ACTCACTG
LB104	ITS86F_SC502	ATATACAC	ITS4_SA704	ACTCACTG
LB105	ITS86F_SB507	GATCGTGT	ITS4_SA704	ACTCACTG
LB106	ITS86F_SD501	AAGCAGCA	ITS4_SA704	ACTCACTG
LB107	ITS86F_SB508	GTCAGATA	ITS4_SA704	ACTCACTG
LB108	ITS86F_SA505	TCATCGAG	ITS4_SA705	TGAGTACG
LB109	ITS86F_SA506	CGTGAGTG	ITS4_SA705	TGAGTACG
LB111	ITS86F_SB508	GTCAGATA	ITS4_SC703	TCTAGACT
LB112	ITS86F_SA507	GGATATCT	ITS4_SA705	TGAGTACG
LB114	ITS86F_SB505	ACGTCTCG	ITS4_SA705	TGAGTACG
LB117	ITS86F_SA506	CGTGAGTG	ITS4_SC704	TCCTCATG
LB118	ITS86F_SB507	GATCGTGT	ITS4_SA705	TGAGTACG
LB120	ITS86F_SA507	GGATATCT	ITS4_SC704	TCCTCATG
LB122	ITS86F_SC502	ATATACAC	ITS4_SD702	ACGTACGT
LB126	ITS86F_SD501	AAGCAGCA	ITS4_SD702	ACGTACGT
LB13	ITS86F_SB501	CTACTATA	ITS4_SA703	ACGCTACT
LB131	ITS86F_SB508	GTCAGATA	ITS4_SA705	TGAGTACG
LB140	ITS86F_SA507	GGATATCT	ITS4_SA706	CTGCGTAG
LB144	ITS86F_SB505	ACGTCTCG	ITS4_SA706	CTGCGTAG
LB145	ITS86F_SB506	TCGACGAG	ITS4_SA706	CTGCGTAG
LB149	ITS86F_SB507	GATCGTGT	ITS4_SA706	CTGCGTAG
LB150	ITS86F_SB507	GATCGTGT	ITS4_SC702	ATAGCGCT
LB152	ITS86F_SC501	ACGACGTG	ITS4_SC706	CTCTAGAG
LB153	ITS86F_SB508	GTCAGATA	ITS4_SC702	ATAGCGCT
LB154	ITS86F_SC502	ATATACAC	ITS4_SC706	CTCTAGAG
LB163	ITS86F_SA505	TCATCGAG	ITS4_SD703	CGCGATAT
LB165	ITS86F_SA503	TAGCGAGT	ITS4_SD701	TACTAGGT
LB166	ITS86F_SA507	GGATATCT	ITS4_SD703	CGCGATAT
LB170	ITS86F_SA501	ATCGTACG	ITS4_SA706	CTGCGTAG
LB172	ITS86F_SA508	GACACCGT	ITS4_SD703	CGCGATAT
LB180	ITS86F_SB506	TCGACGAG	ITS4_SD703	CGCGATAT
LB201	ITS86F_SB505	ACGTCTCG	ITS4_SD704	CTATCGTG
LB202	ITS86F_SD502	ACGCGTGA	ITS4_SA705	TGAGTACG
LB205	ITS86F_SB507	GATCGTGT	ITS4_SD704	CTATCGTG
LB208	ITS86F_SD501	AAGCAGCA	ITS4_SC706	CTCTAGAG
LB210	ITS86F_SA505	TCATCGAG	ITS4_SC703	TCTAGACT
LB212	ITS86F_SD502	ACGCGTGA	ITS4_SC706	CTCTAGAG
LB214	ITS86F_SD504	TGCGTCAC	ITS4_SC705	CGAGCTAG
LB216	ITS86F_SA506	CGTGAGTG	ITS4_SC703	TCTAGACT
LB223	ITS86F_SA508	GACACCGT	ITS4_SC703	TCTAGACT
LB225	ITS86F_SB502	CGTTACTA	ITS4_SD702	ACGTACGT
LB226	ITS86F_SA502	ACTATCTG	ITS4_SD703	CGCGATAT
LB227	ITS86F_SB501	CTACTATA	ITS4_SD703	CGCGATAT
LB231	ITS86F_SB503	AGAGTCAC	ITS4_SC706	CTCTAGAG
LB254	ITS86F_SB507	GATCGTGT	ITS4_SD703	CGCGATAT
LB257	ITS86F_SB501	CTACTATA	ITS4_SA706	CTGCGTAG
LB258	ITS86F_SB508	GTCAGATA	ITS4_SD703	CGCGATAT
LB260	ITS86F_SB502	CGTTACTA	ITS4_SA706	CTGCGTAG
LB261	ITS86F_SA505	TCATCGAG	ITS4_SD704	CTATCGTG
LB263	ITS86F_SB508	GTCAGATA	ITS4_SD701	TACTAGGT
LB264	ITS86F_SC501	ACGACGTG	ITS4_SA706	CTGCGTAG
LB266	ITS86F_SA505	TCATCGAG	ITS4_SD702	ACGTACGT
LB267	ITS86F_SC502	ATATACAC	ITS4_SA706	CTGCGTAG
LB268	ITS86F_SA506	CGTGAGTG	ITS4_SD702	ACGTACGT
LB269	ITS86F_SB506	TCGACGAG	ITS4_SC704	TCCTCATG
LB276	ITS86F_SD501	AAGCAGCA	ITS4_SA706	CTGCGTAG
LB279	ITS86F_SA503	TAGCGAGT	ITS4_SC706	CTCTAGAG
LB293	ITS86F_SB505	ACGTCTCG	ITS4_SC703	TCTAGACT
LB294	ITS86F_SB506	TCGACGAG	ITS4_SC703	TCTAGACT
LB303	ITS86F_SA501	ATCGTACG	ITS4_SD701	TACTAGGT
LB304	ITS86F_SA502	ACTATCTG	ITS4_SD701	TACTAGGT
LB306	ITS86F_SD502	ACGCGTGA	ITS4_SA702	GACATAGT
LB310	ITS86F_SB501	CTACTATA	ITS4_SD701	TACTAGGT
LB41	ITS86F_SB501	CTACTATA	ITS4_SA705	TGAGTACG
LB54	ITS86F_SA502	ACTATCTG	ITS4_SA704	ACTCACTG
LB66	ITS86F_SB502	CGTTACTA	ITS4_SA703	ACGCTACT
LB78	ITS86F_SC501	ACGACGTG	ITS4_SA705	TGAGTACG
LB8	ITS86F_SA502	ACTATCTG	ITS4_SA703	ACGCTACT
LB88	ITS86F_SA507	GGATATCT	ITS4_SD704	CTATCGTG
LB89	ITS86F_SB502	CGTTACTA	ITS4_SD701	TACTAGGT
LR19	ITS86F_SB508	GTCAGATA	ITS4_SC705	CGAGCTAG
LR208	ITS86F_SB508	GTCAGATA	ITS4_SB705	GATCTACG
LR221	ITS86F_SA505	TCATCGAG	ITS4_SB706	GTAACGAG
LR223	ITS86F_SA507	GGATATCT	ITS4_SB706	GTAACGAG
LR224	ITS86F_SA508	GACACCGT	ITS4_SB706	GTAACGAG
LR229	ITS86F_SA501	ATCGTACG	ITS4_SA702	GACATAGT
LR234	ITS86F_SA502	ACTATCTG	ITS4_SA702	GACATAGT
LR236	ITS86F_SB501	CTACTATA	ITS4_SA702	GACATAGT
LR241	ITS86F_SB506	TCGACGAG	ITS4_SB706	GTAACGAG
LR242	ITS86F_SA508	GACACCGT	ITS4_SC701	CAGTAGGT
LR252	ITS86F_SB507	GATCGTGT	ITS4_SB706	GTAACGAG
LR253	ITS86F_SB508	GTCAGATA	ITS4_SB706	GTAACGAG
LR254	ITS86F_SA505	TCATCGAG	ITS4_SC701	CAGTAGGT
LR256	ITS86F_SA506	CGTGAGTG	ITS4_SC701	CAGTAGGT
LR275	ITS86F_SC501	ACGACGTG	ITS4_SA702	GACATAGT
LR276	ITS86F_SB502	CGTTACTA	ITS4_SA702	GACATAGT
LR281	ITS86F_SC502	ATATACAC	ITS4_SA702	GACATAGT
LR284	ITS86F_SD501	AAGCAGCA	ITS4_SA702	GACATAGT
LR30	ITS86F_SB506	TCGACGAG	ITS4_SC706	CTCTAGAG
LR330	ITS86F_SB508	GTCAGATA	ITS4_SD705	GCGATACG
LR350	ITS86F_SA507	GGATATCT	ITS4_SD706	AGTCGCAG
LR352	ITS86F_SA501	ATCGTACG	ITS4_SD705	GCGATACG
LR353	ITS86F_SA508	GACACCGT	ITS4_SD706	AGTCGCAG
LR363	ITS86F_SB508	GTCAGATA	ITS4_SC704	TCCTCATG
LR486	ITS86F_SA505	TCATCGAG	ITS4_SB704	TCTCTATG
LR55	ITS86F_SB501	CTACTATA	ITS4_SD706	AGTCGCAG
LRA34	ITS86F_SB501	CTACTATA	ITS4_SC705	CGAGCTAG
LRA47	ITS86F_SA507	GGATATCT	ITS4_SB704	TCTCTATG
LRA48	ITS86F_SA508	GACACCGT	ITS4_SB704	TCTCTATG
LRA51	ITS86F_SD501	AAGCAGCA	ITS4_SD706	AGTCGCAG
LRA53	ITS86F_SB505	ACGTCTCG	ITS4_SB704	TCTCTATG
LRA57	ITS86F_SB507	GATCGTGT	ITS4_SB704	TCTCTATG
LRA59	ITS86F_SB508	GTCAGATA	ITS4_SB704	TCTCTATG
LRA60	ITS86F_SA505	TCATCGAG	ITS4_SB705	GATCTACG
LRA61	ITS86F_SA506	CGTGAGTG	ITS4_SB705	GATCTACG
LRA63	ITS86F_SA508	GACACCGT	ITS4_SB705	GATCTACG
LRA65	ITS86F_SB505	ACGTCTCG	ITS4_SB705	GATCTACG
LRA67	ITS86F_SB506	TCGACGAG	ITS4_SB705	GATCTACG
LRA70	ITS86F_SA502	ACTATCTG	ITS4_SA701	CGAGAGTT
LRA74	ITS86F_SB502	CGTTACTA	ITS4_SA701	CGAGAGTT
LRA75	ITS86F_SC501	ACGACGTG	ITS4_SA701	CGAGAGTT
LRA76	ITS86F_SC502	ATATACAC	ITS4_SA701	CGAGAGTT
MBmock2	ITS86F_SA504	CTGCGTGT	ITS4_SD701	ACCTAGTA
MBmock5	ITS86F_SC504	CTAGAGCT	ITS4_SB703	TAGCAGCT
SB100	ITS86F_SB502	CGTTACTA	ITS4_SC704	CATGAGGA
SB103	ITS86F_SD504	TGCGTCAC	ITS4_SC702	AGCGCTAT
SB104	ITS86F_SD503	CGATCTAC	ITS4_SA704	CAGTGAGT
SB105	ITS86F_SC501	ACGACGTG	ITS4_SC703	AGTCTAGA
SB106	ITS86F_SD504	TGCGTCAC	ITS4_SA704	CAGTGAGT
SB107	ITS86F_SC502	ATATACAC	ITS4_SC703	AGTCTAGA
SB108	ITS86F_SC503	CGTCGCTA	ITS4_SC703	AGTCTAGA
SB109	ITS86F_SC504	CTAGAGCT	ITS4_SC703	AGTCTAGA
SB111	ITS86F_SB504	TACGAGAC	ITS4_SA702	GACATAGT
SB112	ITS86F_SD501	AAGCAGCA	ITS4_SC703	AGTCTAGA
SB113	ITS86F_SD502	ACGCGTGA	ITS4_SC703	AGTCTAGA
SB114	ITS86F_SD503	CGATCTAC	ITS4_SC703	AGTCTAGA
SB115	ITS86F_SD504	TGCGTCAC	ITS4_SC703	AGTCTAGA
SB116	ITS86F_SC503	CGTCGCTA	ITS4_SA702	GACATAGT
SB117	ITS86F_SC504	CTAGAGCT	ITS4_SA702	GACATAGT
SB118	ITS86F_SC501	ACGACGTG	ITS4_SC704	CATGAGGA
SB12	ITS86F_SA502	ACTATCTG	ITS4_SA703	AGTAGCGT
SB122	ITS86F_SB501	CTACTATA	ITS4_SD701	ACCTAGTA
SB124	ITS86F_SD504	TGCGTCAC	ITS4_SA702	GACATAGT
SB126	ITS86F_SB502	CGTTACTA	ITS4_SD701	ACCTAGTA
SB128	ITS86F_SB503	AGAGTCAC	ITS4_SD701	ACCTAGTA
SB13	ITS86F_SB504	TACGAGAC	ITS4_SD701	TACTAGGT
SB131	ITS86F_SC502	ATATACAC	ITS4_SC704	CATGAGGA
SB133	ITS86F_SC503	CGTCGCTA	ITS4_SC704	CATGAGGA
SB139	ITS86F_SC504	CTAGAGCT	ITS4_SC704	CATGAGGA
SB140	ITS86F_SD501	AAGCAGCA	ITS4_SC704	CATGAGGA
SB141	ITS86F_SD502	ACGCGTGA	ITS4_SC704	CATGAGGA
SB144	ITS86F_SD504	TGCGTCAC	ITS4_SC704	CATGAGGA
SB145	ITS86F_SC501	ACGACGTG	ITS4_SC705	CTAGCTCG
SB149	ITS86F_SC502	ATATACAC	ITS4_SC705	CTAGCTCG
SB150	ITS86F_SA504	CTGCGTGT	ITS4_SA701	CGAGAGTT
SB152	ITS86F_SA502	ACTATCTG	ITS4_SC705	CTAGCTCG
SB153	ITS86F_SB503	AGAGTCAC	ITS4_SA701	CGAGAGTT
SB154	ITS86F_SA503	TAGCGAGT	ITS4_SC705	CTAGCTCG
SB163	ITS86F_SD503	CGATCTAC	ITS4_SB701	CTCGACTT
SB165	ITS86F_SB503	AGAGTCAC	ITS4_SD703	CGCGATAT
SB166	ITS86F_SD504	TGCGTCAC	ITS4_SB701	CTCGACTT
SB17	ITS86F_SC501	ACGACGTG	ITS4_SA705	CGTACTCA
SB170	ITS86F_SC502	ATATACAC	ITS4_SA706	CTACGCAG
SB171	ITS86F_SC503	CGTCGCTA	ITS4_SA706	CTACGCAG
SB172	ITS86F_SA503	TAGCGAGT	ITS4_SB702	CGAAGTAT
SB177	ITS86F_SA504	CTGCGTGT	ITS4_SB702	CGAAGTAT
SB180	ITS86F_SB503	AGAGTCAC	ITS4_SB702	CGAAGTAT
SB19	ITS86F_SA502	ACTATCTG	ITS4_SD702	ACGTACGT
SB20	ITS86F_SC502	ATATACAC	ITS4_SA705	CGTACTCA
SB201	ITS86F_SB503	AGAGTCAC	ITS4_SB703	TAGCAGCT
SB202	ITS86F_SC501	ACGACGTG	ITS4_SA706	CTACGCAG
SB208	ITS86F_SB501	CTACTATA	ITS4_SC705	CTAGCTCG
SB211	ITS86F_SA501	ATCGTACG	ITS4_SA704	CAGTGAGT
SB212	ITS86F_SB502	CGTTACTA	ITS4_SC705	CTAGCTCG
SB214	ITS86F_SA502	ACTATCTG	ITS4_SA704	CAGTGAGT
SB216	ITS86F_SC503	CGTCGCTA	ITS4_SA701	CGAGAGTT
SB222	ITS86F_SC504	CTAGAGCT	ITS4_SA701	CGAGAGTT
SB223	ITS86F_SD503	CGATCTAC	ITS4_SA701	CGAGAGTT
SB224	ITS86F_SA501	ATCGTACG	ITS4_SD701	ACCTAGTA
SB227	ITS86F_SA501	ATCGTACG	ITS4_SD702	ACGTACGT
SB228	ITS86F_SA503	TAGCGAGT	ITS4_SD701	ACCTAGTA
SB230	ITS86F_SA501	ATCGTACG	ITS4_SA701	AACTCTCG
SB254	ITS86F_SB504	TACGAGAC	ITS4_SB702	CGAAGTAT
SB257	ITS86F_SC504	CTAGAGCT	ITS4_SA706	CTACGCAG
SB258	ITS86F_SC503	CGTCGCTA	ITS4_SB702	CGAAGTAT
SB260	ITS86F_SD501	AAGCAGCA	ITS4_SA706	CTACGCAG
SB261	ITS86F_SC504	CTAGAGCT	ITS4_SB702	CGAAGTAT
SB262	ITS86F_SA504	CTGCGTGT	ITS4_SA704	CAGTGAGT
SB263	ITS86F_SB504	TACGAGAC	ITS4_SA706	CTGCGTAG
SB264	ITS86F_SD502	ACGCGTGA	ITS4_SA706	CTACGCAG
SB267	ITS86F_SD503	CGATCTAC	ITS4_SA706	CTACGCAG
SB268	ITS86F_SC504	CTAGAGCT	ITS4_SA706	CTGCGTAG
SB269	ITS86F_SA504	CTGCGTGT	ITS4_SA703	ACGCTACT
SB27	ITS86F_SB501	CTACTATA	ITS4_SA703	AGTAGCGT
SB276	ITS86F_SD504	TGCGTCAC	ITS4_SA706	CTACGCAG
SB279	ITS86F_SA503	TAGCGAGT	ITS4_SA704	CAGTGAGT
SB283	ITS86F_SB501	CTACTATA	ITS4_SA705	CGTACTCA
SB293	ITS86F_SD504	TGCGTCAC	ITS4_SA701	CGAGAGTT
SB294	ITS86F_SA504	CTGCGTGT	ITS4_SA702	GACATAGT
SB301	ITS86F_SB503	AGAGTCAC	ITS4_SA702	GACATAGT
SB303	ITS86F_SB503	AGAGTCAC	ITS4_SC705	CTAGCTCG
SB304	ITS86F_SB504	TACGAGAC	ITS4_SC705	CTAGCTCG
SB307	ITS86F_SB502	CGTTACTA	ITS4_SA705	CGTACTCA
SB309	ITS86F_SC502	ATATACAC	ITS4_SA703	AGTAGCGT
SB310	ITS86F_SA501	ATCGTACG	ITS4_SC706	CTCTAGAG
SB33	ITS86F_SA503	TAGCGAGT	ITS4_SD703	ATATCGCG
SB37	ITS86F_SB501	CTACTATA	ITS4_SA702	ACTATGTC
SB41	ITS86F_SC504	CTAGAGCT	ITS4_SA705	CGTACTCA
SB43	ITS86F_SD504	TGCGTCAC	ITS4_SA705	CGTACTCA
SB46	ITS86F_SB502	CGTTACTA	ITS4_SA702	ACTATGTC
SB49	ITS86F_SA503	TAGCGAGT	ITS4_SA702	ACTATGTC
SB56	ITS86F_SA504	CTGCGTGT	ITS4_SC704	CATGAGGA
SB64	ITS86F_SB504	TACGAGAC	ITS4_SC706	CTCTAGAG
SB66	ITS86F_SD501	AAGCAGCA	ITS4_SA703	AGTAGCGT
SB70	ITS86F_SC501	ACGACGTG	ITS4_SA704	CAGTGAGT
SB71	ITS86F_SD502	ACGCGTGA	ITS4_SA703	AGTAGCGT
SB75	ITS86F_SC502	ATATACAC	ITS4_SA704	CAGTGAGT
SB78	ITS86F_SD502	ACGCGTGA	ITS4_SA705	CGTACTCA
SB8	ITS86F_SC503	CGTCGCTA	ITS4_SA703	AGTAGCGT
SB80	ITS86F_SD503	CGATCTAC	ITS4_SA705	CGTACTCA
SB82	ITS86F_SC504	CTAGAGCT	ITS4_SC702	AGCGCTAT
SB83	ITS86F_SD503	CGATCTAC	ITS4_SA703	AGTAGCGT
SB86	ITS86F_SD503	CGATCTAC	ITS4_SB702	CGAAGTAT
SB88	ITS86F_SD504	TGCGTCAC	ITS4_SB702	CGAAGTAT
SB89	ITS86F_SA502	ACTATCTG	ITS4_SC706	CTCTAGAG
SB98	ITS86F_SB503	AGAGTCAC	ITS4_SA702	ACTATGTC
SR108	ITS86F_SB501	CTACTATA	ITS4_SA701	AACTCTCG
SR147	ITS86F_SB504	TACGAGAC	ITS4_SA706	CTACGCAG
SR150	ITS86F_SA502	ACTATCTG	ITS4_SA702	ACTATGTC
SR167	ITS86F_SB503	AGAGTCAC	ITS4_SA706	CTACGCAG
SR174	ITS86F_SA504	CTGCGTGT	ITS4_SB704	CATAGAGA
SR179	ITS86F_SB501	CTACTATA	ITS4_SB704	CATAGAGA
SR19	ITS86F_SB503	AGAGTCAC	ITS4_SA704	ACTCACTG
SR219	ITS86F_SD504	TGCGTCAC	ITS4_SA701	AACTCTCG
SR221	ITS86F_SC504	CTAGAGCT	ITS4_SD704	CACGATAG
SR223	ITS86F_SD502	ACGCGTGA	ITS4_SD704	CACGATAG
SR224	ITS86F_SD503	CGATCTAC	ITS4_SD704	CACGATAG
SR228	ITS86F_SC501	ACGACGTG	ITS4_SA702	ACTATGTC
SR229	ITS86F_SC502	ATATACAC	ITS4_SA702	ACTATGTC
SR231	ITS86F_SD504	TGCGTCAC	ITS4_SD704	CACGATAG
SR234	ITS86F_SC503	CGTCGCTA	ITS4_SA702	ACTATGTC
SR241	ITS86F_SC502	ATATACAC	ITS4_SD705	CGTATCGC
SR245	ITS86F_SC501	ACGACGTG	ITS4_SD706	CTGCGACT
SR25	ITS86F_SA503	TAGCGAGT	ITS4_SA706	CTGCGTAG
SR252	ITS86F_SC503	CGTCGCTA	ITS4_SD705	CGTATCGC
SR255	ITS86F_SC504	CTAGAGCT	ITS4_SD706	CTGCGACT
SR256	ITS86F_SD502	ACGCGTGA	ITS4_SD705	CGTATCGC
SR265	ITS86F_SD503	CGATCTAC	ITS4_SD705	CGTATCGC
SR281	ITS86F_SD503	CGATCTAC	ITS4_SA702	ACTATGTC
SR299	ITS86F_SA504	CTGCGTGT	ITS4_SB704	TCTCTATG
SR30	ITS86F_SA504	CTGCGTGT	ITS4_SA705	TGAGTACG
SR307	ITS86F_SB501	CTACTATA	ITS4_SB702	ATACTTCG
SR312	ITS86F_SD504	TGCGTCAC	ITS4_SB706	CTCGTTAC
SR317	ITS86F_SB504	TACGAGAC	ITS4_SB702	ATACTTCG
SR329	ITS86F_SB504	TACGAGAC	ITS4_SB704	TCTCTATG
SR330	ITS86F_SC503	CGTCGCTA	ITS4_SB704	TCTCTATG
SR332	ITS86F_SC504	CTAGAGCT	ITS4_SB704	TCTCTATG
SR339	ITS86F_SD503	CGATCTAC	ITS4_SB704	TCTCTATG
SR350	ITS86F_SD504	TGCGTCAC	ITS4_SB704	TCTCTATG
SR351	ITS86F_SB504	TACGAGAC	ITS4_SD703	ATATCGCG
SR352	ITS86F_SA501	ATCGTACG	ITS4_SD704	CACGATAG
SR353	ITS86F_SA503	TAGCGAGT	ITS4_SB705	GATCTACG
SR354	ITS86F_SA503	TAGCGAGT	ITS4_SA701	AACTCTCG
SR384	ITS86F_SC503	CGTCGCTA	ITS4_SC706	CTCTAGAG
SR389	ITS86F_SC501	ACGACGTG	ITS4_SD701	ACCTAGTA
SR395	ITS86F_SB504	TACGAGAC	ITS4_SC701	ACCTACTG
SR404	ITS86F_SD501	AAGCAGCA	ITS4_SC705	CTAGCTCG
SR411	ITS86F_SD502	ACGCGTGA	ITS4_SC705	CTAGCTCG
SR412	ITS86F_SD503	CGATCTAC	ITS4_SC705	CTAGCTCG
SR413	ITS86F_SA502	ACTATCTG	ITS4_SC701	ACCTACTG
SR426	ITS86F_SC502	ATATACAC	ITS4_SD701	ACCTAGTA
SR435	ITS86F_SC503	CGTCGCTA	ITS4_SD701	ACCTAGTA
SR440	ITS86F_SC504	CTAGAGCT	ITS4_SD701	ACCTAGTA
SR447	ITS86F_SC503	CGTCGCTA	ITS4_SB705	GATCTACG
SR450	ITS86F_SC504	CTAGAGCT	ITS4_SB705	GATCTACG
SR453	ITS86F_SA504	CTGCGTGT	ITS4_SA701	AACTCTCG
SR454	ITS86F_SD503	CGATCTAC	ITS4_SB705	GATCTACG
SR457	ITS86F_SD504	TGCGTCAC	ITS4_SA706	CTGCGTAG
SR460	ITS86F_SB504	TACGAGAC	ITS4_SB704	CATAGAGA
SR464	ITS86F_SA502	ACTATCTG	ITS4_SB705	CGTAGATC
SR468	ITS86F_SA504	CTGCGTGT	ITS4_SB705	CGTAGATC
SR472	ITS86F_SB501	CTACTATA	ITS4_SB705	CGTAGATC
SR479	ITS86F_SC502	ATATACAC	ITS4_SD702	ACGTACGT
SR486	ITS86F_SC504	CTAGAGCT	ITS4_SD702	ACGTACGT
SR491	ITS86F_SA502	ACTATCTG	ITS4_SB702	ATACTTCG
SR492	ITS86F_SC504	CTAGAGCT	ITS4_SA703	ACGCTACT
SR498	ITS86F_SD504	TGCGTCAC	ITS4_SA703	ACGCTACT
SR55	ITS86F_SA502	ACTATCTG	ITS4_SD705	CGTATCGC
SR56	ITS86F_SA503	TAGCGAGT	ITS4_SD705	CGTATCGC
SR64	ITS86F_SB504	TACGAGAC	ITS4_SB706	CTCGTTAC
SR65	ITS86F_SA501	ATCGTACG	ITS4_SC701	ACCTACTG
SR79	ITS86F_SA503	TAGCGAGT	ITS4_SB703	AGCTGCTA
SRA11	ITS86F_SB504	TACGAGAC	ITS4_SA702	ACTATGTC
SRA14	ITS86F_SB503	AGAGTCAC	ITS4_SB705	CGTAGATC
SRA17	ITS86F_SB501	CTACTATA	ITS4_SC702	AGCGCTAT
SRA20	ITS86F_SA501	ATCGTACG	ITS4_SB706	CTCGTTAC
SRA21	ITS86F_SA502	ACTATCTG	ITS4_SB706	CTCGTTAC
SRA23	ITS86F_SB503	AGAGTCAC	ITS4_SC702	AGCGCTAT
SRA25	ITS86F_SA501	ATCGTACG	ITS4_SA702	ACTATGTC
SRA28	ITS86F_SB501	CTACTATA	ITS4_SC703	AGTCTAGA
SRA29	ITS86F_SB502	CGTTACTA	ITS4_SC703	AGTCTAGA
SRA31	ITS86F_SC504	CTAGAGCT	ITS4_SC701	ACCTACTG
SRA36	ITS86F_SA501	ATCGTACG	ITS4_SC704	CATGAGGA
SRA38	ITS86F_SA502	ACTATCTG	ITS4_SC704	CATGAGGA
SRA39	ITS86F_SA503	TAGCGAGT	ITS4_SC704	CATGAGGA
SRA44	ITS86F_SD501	AAGCAGCA	ITS4_SA705	CGTACTCA
SRA46	ITS86F_SC501	ACGACGTG	ITS4_SB706	CTCGTTAC
SRA47	ITS86F_SD502	ACGCGTGA	ITS4_SD702	ACGTACGT
SRA48	ITS86F_SD503	CGATCTAC	ITS4_SD702	ACGTACGT
SRA49	ITS86F_SC502	ATATACAC	ITS4_SB706	CTCGTTAC
SRA51	ITS86F_SB503	AGAGTCAC	ITS4_SD705	CGTATCGC
SRA52	ITS86F_SD504	TGCGTCAC	ITS4_SD702	ACGTACGT
SRA53	ITS86F_SC501	ACGACGTG	ITS4_SD703	ATATCGCG
SRA57	ITS86F_SC502	ATATACAC	ITS4_SD703	ATATCGCG
SRA58	ITS86F_SD502	ACGCGTGA	ITS4_SC701	ACCTACTG
SRA59	ITS86F_SC503	CGTCGCTA	ITS4_SD703	ATATCGCG
SRA60	ITS86F_SC504	CTAGAGCT	ITS4_SD703	ATATCGCG
SRA61	ITS86F_SD502	ACGCGTGA	ITS4_SD703	ATATCGCG
SRA62	ITS86F_SA502	ACTATCTG	ITS4_SD706	CTGCGACT
SRA63	ITS86F_SD503	CGATCTAC	ITS4_SD703	ATATCGCG
SRA65	ITS86F_SD504	TGCGTCAC	ITS4_SD703	ATATCGCG
SRA67	ITS86F_SC501	ACGACGTG	ITS4_SD704	CACGATAG
SRA68	ITS86F_SB501	CTACTATA	ITS4_SD706	CTGCGACT
SRA69	ITS86F_SC503	CGTCGCTA	ITS4_SB706	CTCGTTAC
SRA73	ITS86F_SC504	CTAGAGCT	ITS4_SA701	AACTCTCG
SRA74	ITS86F_SC501	ACGACGTG	ITS4_SA701	AACTCTCG
SRA75	ITS86F_SD502	ACGCGTGA	ITS4_SA701	AACTCTCG
SRA76	ITS86F_SD503	CGATCTAC	ITS4_SA701	AACTCTCG
SRA77	ITS86F_SC502	ATATACAC	ITS4_SA701	AACTCTCG
Blank27	ITS86F_SB501	CTACTATA	ITS4_SD703	ATATCGCG
Blank28	ITS86F_SB501	CTACTATA	ITS4_SD705	CGTATCGC
FNegative1	ITS86F_SA504	CTGCGTGT	ITS4_SA705	CGTACTCA
FNegative3	ITS86F_SD502	ACGCGTGA	ITS4_SB701	AAGTCGAG
Blank31	ITS86F_SD501	AAGCAGCA	ITS4_SB701	AAGTCGAG
Blank9	ITS86F_SB501	CTACTATA	ITS4_SB701	CTCGACTT
FNegative8	ITS86F_SB501	CTACTATA	ITS4_SB703	TAGCAGCT
Blank2	ITS86F_SA503	TAGCGAGT	ITS4_SD705	GCGATACG
Blank15	ITS86F_SB507	GATCGTGT	ITS4_SC701	CAGTAGGT
Blank8	ITS86F_SB501	CTACTATA	ITS4_SA704	ACTCACTG
Blank3	ITS86F_SA502	ACTATCTG	ITS4_SC702	ATAGCGCT
Blank11	ITS86F_SB505	ACGTCTCG	ITS4_SA701	CGAGAGTT
FNegative4	ITS86F_SD501	AAGCAGCA	ITS4_SD701	ACCTAGTA
Blank4	ITS86F_SD502	ACGCGTGA	ITS4_SC704	TCCTCATG
Blank38	ITS86F_SA503	TAGCGAGT	ITS4_SA705	TGAGTACG
Blank43	ITS86F_SD504	TGCGTCAC	ITS4_SC704	TCCTCATG
Blank1	ITS86F_SA503	TAGCGAGT	ITS4_SD702	ACGTACGT
Blank33II	ITS86F_SD503	CGATCTAC	ITS4_SC701	ACCTACTG
Blank23	ITS86F_SA504	CTGCGTGT	ITS4_SB703	AGCTGCTA
Blank14	ITS86F_SB506	TCGACGAG	ITS4_SB704	TCTCTATG
FNegative2	ITS86F_SA504	CTGCGTGT	ITS4_SC705	CTAGCTCG
Blank10	ITS86F_SB502	CGTTACTA	ITS4_SB704	TCTCTATG
Blank30	ITS86F_SD501	AAGCAGCA	ITS4_SA704	CAGTGAGT
Blank22	ITS86F_SA503	TAGCGAGT	ITS4_SA706	CTACGCAG
Blank17	ITS86F_SB507	GATCGTGT	ITS4_SD701	TACTAGGT
Blank32	ITS86F_SD503	CGATCTAC	ITS4_SB704	CATAGAGA
Blank7	ITS86F_SB501	CTACTATA	ITS4_SA701	CGAGAGTT
Blank5	ITS86F_SC502	ATATACAC	ITS4_SD701	TACTAGGT
Blank33	ITS86F_SD501	AAGCAGCA	ITS4_SB703	AGCTGCTA
Blank6	ITS86F_SD501	AAGCAGCA	ITS4_SD704	CTATCGTG
Blank42	ITS86F_SB504	TACGAGAC	ITS4_SC703	TCTAGACT
Blank37	ITS86F_SA503	TAGCGAGT	ITS4_SA702	GACATAGT
Blank21	ITS86F_SA501	ATCGTACG	ITS4_SA703	AGTAGCGT
Blank24	ITS86F_SA504	CTGCGTGT	ITS4_SB706	CTCGTTAC
SR368	ITS86F_SA504	CTGCGTGT	ITS4_SD704	CACGATAG
LRA29	ITS86F_SA501	ATCGTACG	ITS4_SC705	CGAGCTAG
LR492	ITS86F_SA507	GGATATCT	ITS4_SC705	CGAGCTAG
Blank34	ITS86F_SD503	CGATCTAC	ITS4_SC704	CATGAGGA
SB231	ITS86F_SA506	CGTGAGTG	ITS4_SA703	ACGCTACT
Blank29	ITS86F_SD501	AAGCAGCA	ITS4_SA701	AACTCTCG
Blank25	ITS86F_SA504	CTGCGTGT	ITS4_SC703	AGTCTAGA
Blank26	ITS86F_SA504	CTGCGTGT	ITS4_SC706	CTCTAGAG
